# Supplementary material for: A synthetic ‘essentialome’ for axenic culturing of ‘Candidatus Liberibacter asiaticus’
Source: BMC Res Notes. 2022 Apr 1;15:125. doi: 10.1186/s13104-022-05986-5 (PMC8973516; doi:10.1186/s13104-022-05986-5)
Supplement: Supplementary file 1 — Additional file 1: 405 unique ORFs present in the genome of Liberibacter crescens but either absent (or truncated) in all sequenced ‘Ca. Liberibacter asiaticus’ strains. Genes validated to be essential for growth of L. crescens in culture are indicated by asterisk (*). [file 13104_2022_5986_MOESM1_ESM.xlsx]

## Sheet: 405 unique Lcr genes
405 unique genes present in Liberibacter crescense but either truncated or completely absent in all strains of Ca. L. asiaticus
Locus_tags	Secretion prediction	Description PROKKA	Based on Go terms	Based on Pfam	GO terms
B488_00060	LIPO	LPS-assembly lipoprotein LptE	0	0	GO:0019867|GO:0043165
B488_00090	NO signal	NA	0	von Willebrand factor A-like domain superfamily	NA
B488_00120	SP	NA	0	Lipoprotein localisation LolA/LolB/LppX	NA
B488_00130	NO signal	AP endonuclease 1	AP endonucleases family 1 profile.	AP endonuclease 1	GO:0004518|GO:0006281
B488_00140	NO signal	NA	Cyclic nucleotide-binding domain	Cyclic nucleotide-binding domain	NA
B488_00150	NO signal	OmpR/PhoB-type DNA-binding domain	Transcriptional regulatory protein, C terminal	OmpR/PhoB-type DNA-binding domain	GO:0000160|GO:0003677|GO:0006355
B488_00160	SP	Chorismate mutase II, prokaryotic-type	Chorismate mutase type II	Chorismate mutase II, prokaryotic-type	GO:0046417
B488_00190	NO signal	Dehydroquinase, class II	0	Dehydroquinase, class II superfamily	GO:0003855
B488_00200	NO signal	Six-hairpin glycosidase superfamily	Glycosyltransferase family 36	Glycosyl hydrolase 94	GO:0003824
B488_00250	NO signal	NA	NA	NA	NA
B488_00270	NO signal	GtrA-like protein	GtrA-like protein	GtrA-like protein	GO:0000271|GO:0016021
B488_00320	NO signal	tRNA pseudouridine synthase II, TruB	tRNA pseudouridylate synthase B C-terminal domain	tRNA pseudouridylate synthase B, C-terminal	GO:0001522|GO:0003723|GO:0009451|GO:0009982
B488_00330	NO signal	Ribosomal protein S15, bacterial-type	NA	NA	GO:0003735|GO:0005840|GO:0006412
B488_00540	NO signal	Prephenate dehydratase	Prephenate dehydratase domain profile.	Prephenate dehydratase	GO:0004664|GO:0009094
B488_00580	NO signal	NA	DNA_YbaB_EbfC: DNA-binding protein, YbaB/EbfC family	Nucleoid-associated protein YbaB/EbfC family	NA
B488_00630	NO signal	Cys/Met metabolism, pyridoxal phosphate-dependent enzyme	O_succ_thio_ly: O-succinylhomoserine (thiol)-lyase	O-succinylhomoserine (thiol)-lyase	GO:0030170
B488_00640	NO signal	Methylpurine-DNA glycosylase	Putative 3-methyladenine DNA glycosylase.	Methylpurine-DNA glycosylase	GO:0003677|GO:0003905|GO:0006284
B488_00740	NO signal	N-acetylmuramoyl-L-alanine amidase, catalytic domain	0	N-acetylmuramoyl-L-alanine amidase, catalytic domain	GO:0008745|GO:0009253
B488_00790	NO signal	Signal transduction response regulator, receiver domain	GGDEF: diguanylate cyclase (GGDEF) domain	GGDEF domain	GO:0000160
B488_00850	NO signal	Hydroxymethylpyrimidine kinase/phosphomethylpyrimidine kinase	Phosphomethylpyrimidine kinase	Pyridoxamine kinase/Phosphomethylpyrimidine kinase	GO:0008972|GO:0009228
B488_00860	NO signal	Thiamine phosphate synthase	Thiamine monophosphate synthase	Thiamine phosphate synthase/TenI	GO:0004789|GO:0009228
B488_00870	NO signal	Translation initiation factor IF-1	Translation initiation factor IF-1 [infA].	Translation initiation factor IF-1	GO:0003743|GO:0006413
B488_00880	NO signal	Maf-like protein	NA	NA	GO:0047429
B488_00890	NO signal	DNA gyrase inhibitor YacG	DNA gyrase inhibitor YacG [yacG].	DNA gyrase inhibitor YacG	GO:0008270
B488_00930	NO signal	rRNA small subunit methyltransferase I	0	rRNA small subunit methyltransferase I	GO:0008168
B488_00950	LIPO	Leu/Ile/Val-binding protein	0	0	GO:0006865
B488_00970	NO signal	NA	NA	NA	NA
B488_01010	NO signal	Tetratricopeptide-like helical domain superfamily	0	Sel1-like repeat	GO:0005515
B488_01020	NO signal	Ubiquitin-activating enzyme	RHOD	0	GO:0008641
B488_01030	NO signal	Aldolase-type TIM barrel	Thiazole biosynthesis protein ThiG	Thiazole synthase ThiG	GO:0003824
B488_01040	NO signal	NA	0	Molybdopterin synthase/thiamin biosynthesis sulphur carrier, beta-grasp	NA
B488_01050	NO signal	FAD dependent oxidoreductase	NA	NA	GO:0016491|GO:0055114
B488_01090	NO signal	NA	Protein of unknown function (FYDLN_acid)	Conserved hypothetical protein CHP02300, FYDLN acid	NA
B488_01150	NO signal	NA	0	S-adenosyl-L-methionine-dependent methyltransferase	NA
B488_01170	NO signal	Major facilitator, sugar transporter-like	0	0	GO:0016021|GO:0022857|GO:0055085
B488_01190	NO signal	Peptidase M48	0	0	GO:0004222|GO:0006508
B488_01210	SP	NA	0	Murein tetrapeptide carboxypeptidase, N-terminal	NA
B488_01230	NO signal	Zinc finger, DksA/TraR C4-type	0	DksA, N-terminal domain superfamily	GO:0008270
B488_01280	NO signal	ABC transporter, beta-glucan-transporting ATPase	Beta-(1-->2)glucan export ATP-binding/permease protein ndvA family profile.	ABC transporter, beta-glucan-transporting ATPase	GO:0005886|GO:0015441|GO:0015775
B488_01320	NO signal	NA	0	0	NA
B488_01330	NO signal	NA	NA	NA	NA
B488_01350	NO signal	Pyridoxal phosphate-dependent transferase domain 1	0	Pyridoxal phosphate-dependent transferase domain 1	GO:0003824
B488_01360	NO signal	Ketol-acid reductoisomerase, C-terminal	KARI N-terminal domain profile.	Ketol-acid reductoisomerase, N-terminal	GO:0004455|GO:0009082|GO:0055114
B488_01400	NO signal	Phosphomethylpyrimidine synthase	Radical SAM Phosphomethylpyrimidine Synthase	0	GO:0009228|GO:0016830
B488_01420	NO signal	ABC transporter type 1, transmembrane domain	ABC transporter integral membrane type-1 fused domain profile.	ABC transporter type 1, transmembrane domain	GO:0005524|GO:0016021|GO:0042626|GO:0055085
B488_01430	NO signal	ABC transporter type 1, transmembrane domain	ABC transporters family signature.	ABC transporter, conserved site	GO:0005524|GO:0016021|GO:0042626|GO:0055085
B488_01440	NO signal	Cytochrome ubiquinol oxidase subunit 1	0	Cytochrome ubiquinol oxidase subunit 1	GO:0009055|GO:0019646|GO:0070069
B488_01450	NO signal	Cytochrome ubiquinol oxidase subunit 2	Cytochrome bd terminal oxidase subunit II	Cytochrome ubiquinol oxidase subunit 2	GO:0016020|GO:0055114
B488_01470	NO signal	NA	0	CAP superfamily	NA
B488_01520	NO signal	NA	Protein of unknown function, DUF599	Protein of unknown function DUF599	NA
B488_01560	NO signal	Ferric-uptake regulator	0	0	GO:0003700|GO:0006355
B488_01630	NO signal	tRNA (guanine-N-7) methyltransferase, Trmb type	AdoMet_MTases	0	GO:0006400|GO:0008176
B488_01640	NO signal	NA	Protein of unknown function (DUF1150)	Protein of unknown function DUF1150	NA
B488_01660	NO signal	Tetratricopeptide-like helical domain superfamily	0	Tetratricopeptide-like helical domain superfamily	GO:0005515
B488_01680	NO signal	Ribonuclease D	3'-5' exonuclease	3'-5' exonuclease domain	GO:0008033|GO:0008408|GO:0033890
B488_01760	NO signal	NA	0	0	NA
B488_01880	SP	NA	Domain of unknown function (DUF4354)	Protein of unknown function DUF4354	NA
B488_01900	NO signal	NA	0	0	NA
B488_01910	NO signal	NA	Protein of unknown function (DUF1365)	Protein of unknown function DUF1365	NA
B488_01920	NO signal	Mycolic acid cyclopropane synthase	Mycolic acid cyclopropane synthetase	0	GO:0008610
B488_01950	NO signal	NA	NA	NA	NA
B488_01960	NO signal	NA	Protein of unknown function (DUF3833)	Protein of unknown function DUF3833	NA
B488_01970	NO signal	NA	0	NAD(P)-binding domain superfamily	NA
B488_02200	NO signal	Metalloprotease TldD/PmbA superfamily	0	Metalloprotease TldD/PmbA superfamily	GO:0006508|GO:0008237
B488_02210	NO signal	NA	NA	NA	NA
B488_02250	NO signal	Chorismate synthase	NA	NA	GO:0004107|GO:0009073
B488_02290	NO signal	Metalloprotease TldD/PmbA superfamily	0	Metalloprotease TldD/PmbA superfamily	GO:0006508|GO:0008237
B488_02310	NO signal	NA	NA	NA	NA
B488_02320	NO signal	NA	Domain of unknown function (DUF4170)	Protein of unknown function DUF4170	NA
B488_02340	NO signal	HAD hydrolase, subfamily IA	0	HAD superfamily	GO:0016787
B488_02470	NO signal	NA	VWFA domain profile.	von Willebrand factor, type A	NA
B488_02500	NO signal	Citrate transporter-like domain	Citrate transporter	Citrate transporter-like domain	GO:0016021|GO:0055085
B488_02520	LIPO	NA	consensus disorder prediction	0	NA
B488_02780	NO signal	Phosphotransferase system, enzyme I N-terminal	PEP-utilising enzyme, N-terminal	Phosphotransferase system, enzyme I N-terminal	GO:0009401
B488_02900	NO signal	HAMP domain	0	0	GO:0007165|GO:0016021
B488_02910	NO signal	RNA polymerase sigma factor 54 interaction domain	0	0	GO:0005524|GO:0006355|GO:0008134
B488_02940	SP	NA	Protein of unknown function (DUF1344)	Protein of unknown function DUF1344	NA
B488_02990	NO signal	NA	Protein of unknown function (DUF3422)	Protein of unknown function DUF3422	NA
B488_03050	NO signal	NA	NA	NA	NA
B488_03060	NO signal	Sodium:dicarboxylate symporter superfamily	0	Sodium:dicarboxylate symporter superfamily	GO:0015293|GO:0016021
B488_03090	NO signal	RarD protein	0	0	GO:0005887
B488_03100	SP	Glycoside hydrolase/deacetylase, beta/alpha-barrel	0	0	GO:0003824|GO:0005975
B488_03190	NO signal	NA	NA	NA	NA
B488_03200	NO signal	Ribosomal protein S18, conserved site	Ribosomal protein S18	Ribosomal protein S18	GO:0003735|GO:0005622|GO:0005840|GO:0006412
B488_03220	SP	Peptidase S1C, Do	0	0	GO:0004252|GO:0006508
B488_03240	NO signal	ABC transporter-like	0	0	GO:0005524|GO:0016887
B488_03250	NO signal	Peptide/nickel binding protein, MppA-type	PBP2_thermophilic_Hb8_like	0	GO:0043190|GO:0055085
B488_03260	NO signal	ABC transporter type 1, transmembrane domain MetI-like	0	MetI-like superfamily	GO:0016020|GO:0055085
B488_03270	NO signal	ABC transporter type 1, transmembrane domain MetI-like	ABC transporter integral membrane type-1 domain profile.	ABC transporter type 1, transmembrane domain MetI-like	GO:0016020|GO:0055085
B488_03300	SP	Peptidyl-prolyl cis-trans isomerase, PpiC-type	0	0	GO:0003755
B488_03340	NO signal	NA	NA	NA	NA
B488_03410	SP	Sulfatase, N-terminal	Choline sulfatase enzyme C terminal	Choline sulfatase enzyme C-terminal domain	GO:0008484
B488_03470	NO signal	Biopolymer transport protein ExbD/TolR	0	0	GO:0022857|GO:0055085
B488_03480	NO signal	NA	0	0	NA
B488_03590	NO signal	ATP-dependent Clp protease proteolytic subunit	Clp protease	Clp protease proteolytic subunit /Translocation-enhancing protein TepA	GO:0004252|GO:0006508
B488_03610	LIPO	Lipoprotein SmpA/OmlA	0	BamE-like	GO:0019867
B488_03660	NO signal	Peptidase C1A, papain C-terminal	0	0	GO:0006508|GO:0008234
B488_03680	NO signal	NA	0	0	NA
B488_03780	NO signal	NA	0	Duplicated hybrid motif	NA
B488_03810	NO signal	ATP-dependent (S)-NAD(P)H-hydrate dehydratase	0	Bifunctional NAD(P)H-hydrate repair enzyme Nnr	GO:0052855
B488_03870	NO signal	NA	NA	NA	NA
B488_03950	NO signal	NA	0	0	NA
B488_03970	NO signal	NA	0	0	NA
B488_03980	NO signal	Ketopantoate hydroxymethyltransferase	0	Pyruvate/Phosphoenolpyruvate kinase-like domain superfamily	GO:0003864|GO:0015940
B488_03990	NO signal	Pantoate-beta-alanine ligase	0	Rossmann-like alpha/beta/alpha sandwich fold	GO:0004592|GO:0015940
B488_04000	NO signal	Aspartate decarboxylase	0	Aspartate decarboxylase-like domain superfamily	GO:0004068|GO:0006523
B488_04010	NO signal	Amine oxidase	0	FAD/NAD(P)-binding domain superfamily	GO:0016491|GO:0055114
B488_04020	NO signal	NA	0	Amidase signature (AS) superfamily	NA
B488_04180	NO signal	Ribosomal protein L29, conserved site	0	0	GO:0003735|GO:0005622|GO:0005840|GO:0006412
B488_04280	NO signal	Ribosomal protein L30, bacterial-type	Ribosomal protein L30p/L7e	Ribosomal protein L30, ferredoxin-like fold domain	GO:0003735|GO:0006412|GO:0015934
B488_04390	LIPO	NA	NA	NA	NA
B488_04410	NO signal	Pyridoxal phosphate-dependent transferase domain 1	0	Pyridoxal phosphate-dependent transferase domain 1	GO:0003824
B488_04460	LIPO	NA	NA	NA	NA
B488_04470	NO signal	NA	Glyoxalase I signature 1.	Glyoxalase I, conserved site	NA
B488_04480	NO signal	Cold-shock protein, DNA-binding	Cold shock protein signature	Cold-shock protein, DNA-binding	GO:0003677|GO:0006355
B488_04570	NO signal	NA	NA	NA	NA
B488_04660	NO signal	Integrase-like, catalytic domain superfamily	0	Integrase/recombinase, N-terminal	GO:0003677|GO:0006310|GO:0015074
B488_04680	NO signal	NA	NA	NA	NA
B488_04690	NO signal	NA	phage_rel_nuc: putative phage-type endonuclease	Putative phage-type endonuclease	NA
B488_04720	NO signal	NA	NA	NA	NA
B488_04730	NO signal	NA	NA	NA	NA
B488_04740	NO signal	NA	NA	NA	NA
B488_04790	NO signal	NA	NA	NA	NA
B488_04810	NO signal	NA	0	0	NA
B488_04820	NO signal	NA	NA	NA	NA
B488_04830	NO signal	NA	NA	NA	NA
B488_04850	NO signal	Lambda repressor-like, DNA-binding domain superfamily	0	Lambda repressor-like, DNA-binding domain superfamily	GO:0003677
B488_04860	NO signal	NA	0	0	NA
B488_04880	NO signal	NA	NA	NA	NA
B488_04890	NO signal	NA	consensus disorder prediction	0	NA
B488_04900	NO signal	NA	0	0	NA
B488_04910	NO signal	Single-stranded DNA-binding protein	Single-strand binding (SSB) domain profile.	Primosome PriB/single-strand DNA-binding	GO:0003697|GO:0006260
B488_04920	NO signal	NA	0	Winged helix DNA-binding domain superfamily	NA
B488_04940	NO signal	NA	0	Histidine kinase/HSP90-like ATPase superfamily	NA
B488_04960	NO signal	NA	0	0	NA
B488_05020	NO signal	NA	NA	NA	NA
B488_05030	NO signal	NA	NA	NA	NA
B488_05050	NO signal	NA	NA	NA	NA
B488_05070	NO signal	NA	NA	NA	NA
B488_05080	NO signal	NA	consensus disorder prediction	0	NA
B488_05090	NO signal	NA	Family of unknown function (DUF5309)	Protein of unknown function DUF5309	NA
B488_05100	NO signal	NA	consensus disorder prediction	0	NA
B488_05110	NO signal	NA	NA	NA	NA
B488_05120	NO signal	NA	NA	NA	NA
B488_05130	NO signal	NA	NA	NA	NA
B488_05140	NO signal	NA	NA	NA	NA
B488_05160	NO signal	NA	Chaperone of endosialidase	Intramolecular chaperone auto-processing domain	NA
B488_05170	NO signal	NA	consensus disorder prediction	0	NA
B488_05180	NO signal	NA	consensus disorder prediction	0	NA
B488_05190	NO signal	NA	NA	NA	NA
B488_05200	NO signal	NA	0	0	NA
B488_05210	NO signal	Glycoside hydrolase, family 24	0	Lysozyme-like domain superfamily	GO:0003796|GO:0009253|GO:0016998
B488_05220	SP	NA	consensus disorder prediction	0	NA
B488_05320	NO signal	NA	Prokaryotic membrane lipoprotein lipid attachment site profile.	0	NA
B488_05340	NO signal	NA	0	Phosphoribosylformylglycinamidine synthase subunit PurS-like superfamily	NA
B488_05380	SP	NA	0	Periplasmic binding protein-like I	NA
B488_05400	NO signal	NA	NA	NA	NA
B488_05430	NO signal	NA	NA	NA	NA
B488_05440	NO signal	NA	NA	NA	NA
B488_05480	NO signal	NA	NA	NA	NA
B488_05570	LIPO	NA	Prokaryotic membrane lipoprotein lipid attachment site profile.	0	NA
B488_05620	NO signal	AbrB family	0	AbrB family	GO:0010468|GO:0016021
B488_05630	NO signal	RND efflux pump, membrane fusion protein	RND_mfp: efflux transporter, RND family, MFP subunit	RND efflux pump, membrane fusion protein	GO:0005215|GO:0016020|GO:0055085
B488_05640	NO signal	ABC transporter-like	0	AAA+ ATPase domain	GO:0005524|GO:0016887
B488_05650	NO signal	ABC transporter permease protein domain	FtsX-like permease family	ABC transporter permease protein domain	GO:0016020
B488_05660	NO signal	NA	0	Alpha/Beta hydrolase fold	NA
B488_05690	NO signal	NA	Protein of unknown function	Domain of unknown function DUF3971	NA
B488_05730	NO signal	NA	0	0	NA
B488_05760	NO signal	NA	NA	NA	NA
B488_05820	NO signal	Anthranilate synthase component I-like	chorismate binding enzyme	Chorismate-utilising enzyme, C-terminal	GO:0009058
B488_05860	SP	NA	NA	NA	NA
B488_05870	NO signal	FAD dependent oxidoreductase	0	FAD/NAD(P)-binding domain superfamily	GO:0016491|GO:0055114
B488_05890	NO signal	NA	0	Flavoprotein-like superfamily	NA
B488_05900	NO signal	Cysteine synthase CysK	CBS_like	0	GO:0004124|GO:0006535
B488_05920	NO signal	NA	0	Alpha/Beta hydrolase fold	NA
B488_06060	SP	NA	Bacterial extracellular solute-binding proteins, family 3	Solute-binding protein family 3/N-terminal domain of MltF	NA
B488_06080	NO signal	ABC transporter, conserved site	0	ABC-type amino acid transport system, ATPase component, HisP-type	GO:0005524|GO:0016887
B488_06090	NO signal	ABC transporter, permease protein, BtuC-like	FecCD transport family	ABC transporter, permease protein, BtuC-like	GO:0005215|GO:0016020
B488_06100	SP	NA	Periplasmic binding protein	ABC transporter periplasmic binding domain	NA
B488_06110	NO signal	ABC transporter-like	0	P-loop containing nucleoside triphosphate hydrolase	GO:0005524|GO:0016887
B488_06190	SP	NA	0	Invasion protein B superfamily	NA
B488_06230	NO signal	NA	0	0	NA
B488_06240	NO signal	NA	NA	NA	NA
B488_06260	NO signal	NA	0	S-adenosyl-L-methionine-dependent methyltransferase	NA
B488_06280	NO signal	NA	0	0	NA
B488_06310	NO signal	NA	NA	NA	NA
B488_06440	NO signal	Apolipoprotein A/E	0	0	GO:0005576|GO:0006869|GO:0008289|GO:0042157
B488_06450	NO signal	Alkaline-phosphatase-like, core domain superfamily	NA	NA	GO:0003824
B488_06470	NO signal	Cold-shock protein, DNA-binding	0	0	GO:0003677|GO:0006355
B488_06480	NO signal	NA	0	von Willebrand factor A-like domain superfamily	NA
B488_06490	NO signal	NA	NA	NA	NA
B488_06530	NO signal	NA	0	0	NA
B488_06540	NO signal	ATP-grasp fold	0	0	GO:0005524|GO:0046872
B488_06550	NO signal	NA	YqcI/YcgG family	Uncharacterised protein family, YqcI/YcgG	NA
B488_06560	NO signal	NA	0	RmlC-like jelly roll fold	NA
B488_06610	NO signal	phosphoethanolamine--lipid A transferase	NA	NA	GO:0003824
B488_06700	NO signal	NA	0	von Willebrand factor A-like domain superfamily	NA
B488_06710	NO signal	NA	0	PPM-type phosphatase domain superfamily	NA
B488_06750	NO signal	NA	0	von Willebrand factor, type A	NA
B488_06780	NO signal	NA	0	HAD-like superfamily	NA
B488_06800	NO signal	NA	NA	NA	NA
B488_06820	NO signal	NA	Flavinator of succinate dehydrogenase	Flavinator of succinate dehydrogenase	NA
B488_06840	NO signal	Amidohydrolase	0	0	GO:0016787
B488_06930	NO signal	RelA/SpoT	NT_Rel-Spo_like	RelA/SpoT	GO:0015969
B488_06990	NO signal	Ribosomal protein L11 methyltransferase	0	0	GO:0006479|GO:0008276
B488_07050	NO signal	Helicase/UvrB, N-terminal	0	Helicase superfamily 1/2, ATP-binding domain	GO:0003677|GO:0005524|GO:0016787
B488_07060	NO signal	NA	Transposase	Transposase IS204/IS1001/IS1096/IS1165, DDE domain	NA
B488_07080	NO signal	Isochorismatase-like superfamily	0	Isochorismatase-like superfamily	GO:0003824
B488_07270	NO signal	NA	Uncharacterized ACR, COG1678	Protein of unknown function UPF0301	NA
B488_07280	NO signal	NA	Disulphide bond corrector protein DsbC	Thiol:disulfide interchange protein DsbD, N-terminal domain	NA
B488_07310	NO signal	MerR-type HTH domain	0	Putative DNA-binding domain superfamily	GO:0003677|GO:0006355
B488_07320	NO signal	ATP synthase, F0 complex, subunit b/b', bacterial/chloroplast	0	0	GO:0015078|GO:0015986|GO:0045263
B488_07340	NO signal	V-ATPase proteolipid subunit C-like domain	0	F/V-ATP synthase subunit C superfamily	GO:0015078|GO:0015991|GO:0033177
B488_07360	NO signal	DAHP synthetase, class II	0	0	GO:0003849|GO:0009073
B488_07380	SP	NA	Uncharacterized protein conserved in bacteria (DUF2059)	Domain of unknown function DUF2059	NA
B488_07640	NO signal	NA	NA	NA	NA
B488_07670	NO signal	Di-haem cytochrome, transmembrane	0	Di-haem cytochrome, transmembrane	GO:0016020|GO:0022904
B488_07690	NO signal	NA	NA	NA	NA
B488_07700	NO signal	Endolysin/autolysin	endolysin_autolysin	Endolysin/autolysin	GO:0003796|GO:0044659
B488_07710	NO signal	N-acetylmuramoyl-L-alanine amidase domain	0	N-acetylmuramoyl-L-alanine amidase/PGRP domain superfamily	GO:0008745|GO:0009253
B488_07820	NO signal	NA	NA	NA	NA
B488_07890	NO signal	NA	NA	NA	NA
B488_07930	NO signal	NA	0	von Willebrand factor A-like domain superfamily	NA
B488_07950	NO signal	ABC transporter, TroCD-like	ABC 3 transport family	ABC transporter, TroCD-like	GO:0005887|GO:0042626|GO:0043190|GO:0055085
B488_07960	SP	Adhesion lipoprotein	PsaA	0	GO:0007155
B488_08060	NO signal	NA	NAD(P)H-binding	NAD(P)-binding domain	NA
B488_08070	NO signal	NA	0	0	NA
B488_08080	NO signal	NA	NA	NA	NA
B488_08090	NO signal	7,8-Dihydro-6-hydroxymethylpterin-pyrophosphokinase, HPPK	folK: 2-amino-4-hydroxy-6-hydroxymethyldihydropteridine diphosphokinase	7,8-Dihydro-6-hydroxymethylpterin-pyrophosphokinase, HPPK	GO:0003848|GO:0009396
B488_08100	NO signal	Dihydroneopterin aldolase/epimerase domain	0	Dihydroneopterin aldolase/epimerase domain	GO:0004150|GO:0006760
B488_08110	NO signal	Pterin-binding domain	0	Dihydropteroate synthase-like	GO:0042558
B488_08140	NO signal	N-acyl-phosphatidylethanolamine-hydrolysing phospholipase D	0	Metallo-beta-lactamase	GO:0008270|GO:0070290
B488_08150	NO signal	NA	UvrD-like helicase C-terminal domain	UvrD-like helicase C-terminal domain	NA
B488_08200	NO signal	NA	NA	NA	NA
B488_08210	NO signal	NA	0	AGR-C-984p-like superfamily	NA
B488_08220	NO signal	OmpR/PhoB-type DNA-binding domain	0	Winged helix-like DNA-binding domain superfamily	GO:0000160|GO:0003677|GO:0006355
B488_08230	NO signal	Signal transduction histidine kinase-related protein, C-terminal	0	Histidine kinase/HSP90-like ATPase superfamily	GO:0016310|GO:0016772
B488_08270	SP	NA	NA	NA	NA
B488_08320	NO signal	NA	NA	NA	NA
B488_08360	NO signal	FAD dependent oxidoreductase	FAD dependent oxidoreductase	FAD dependent oxidoreductase	GO:0016491|GO:0055114
B488_08370	NO signal	Major facilitator superfamily	NA	NA	GO:0016021|GO:0055085
B488_08390	NO signal	Aldehyde dehydrogenase, C-terminal	0	Aldehyde/histidinol dehydrogenase	GO:0016491|GO:0016620|GO:0055114
B488_08420	NO signal	ABC transporter type 1, transmembrane domain superfamily	0	ABC transporter type 1, transmembrane domain superfamily	GO:0005524|GO:0016021
B488_08500	NO signal	SecE subunit of protein translocation complex, bacterial-like	Protein translocase subunit SecE [secE].	Protein translocase complex, SecE/Sec61-gamma subunit	GO:0009306|GO:0015450|GO:0016021
B488_08570	NO signal	NA	0	OmpA-like domain superfamily	NA
B488_08580	NO signal	NA	NA	NA	NA
B488_08680	NO signal	NA	consensus disorder prediction	0	NA
B488_08790	NO signal	NA	Protein of unknown function (DUF3126)	Protein of unknown function DUF3126	NA
B488_08880	NO signal	Peptidase C1A, papain C-terminal	0	Papain-like cysteine peptidase superfamily	GO:0006508|GO:0008234
B488_08920	NO signal	NA	NA	NA	NA
B488_08930	NO signal	NA	consensus disorder prediction	0	NA
B488_08960	NO signal	Lambda repressor-like, DNA-binding domain superfamily	0	0	GO:0003677
B488_08980	NO signal	NA	NA	NA	NA
B488_08990	NO signal	Acyltransferase 3	Acyltransferase family	Acyltransferase 3	GO:0016747
B488_09010	NO signal	NA	Protein of unknown function (DUF3892)	Protein of unknown function DUF3892	NA
B488_09020	NO signal	NA	NA	NA	NA
B488_09050	NO signal	NA	NA	NA	NA
B488_09060	NO signal	NA	NA	NA	NA
B488_09130	NO signal	Histone-like DNA-binding protein	Prokaryotic integration host factor signature	Histone-like DNA-binding protein	GO:0003677
B488_09190	NO signal	Orn/DAP/Arg decarboxylase 2, N-terminal	Ornithine decarboxylase signature	Ornithine decarboxylase	GO:0003824
B488_09200	NO signal	NA	NA	NA	NA
B488_09210	SP	NA	Protein of unknown function (DUF1007)	Protein of unknown function DUF1007	NA
B488_09250	NO signal	NA	0	PGBD superfamily	NA
B488_09290	SP	NA	0	Periplasmic metal-binding protein Tp34-type	NA
B488_09300	SP	NA	Cupredoxin-like domain	EfeO-type cupredoxin-like domain	NA
B488_09310	NO signal	Iron permease FTR1/Fip1/EfeU	Iron permease FTR1 family	Iron permease FTR1/Fip1/EfeU	GO:0005381|GO:0016020|GO:0033573|GO:0034755
B488_09320	NO signal	NA	4Fe-4S binding domain	4Fe-4S ferredoxin-type, iron-sulphur binding domain	NA
B488_09340	NO signal	NA	NA	NA	NA
B488_09350	NO signal	NA	NA	NA	NA
B488_09370	NO signal	NA	0	0	NA
B488_09440	NO signal	Flagellin, D0/D1 domain	Bacterial flagellin N-terminal helical region	Flagellin, D0/D1 domain	GO:0005198|GO:0071973
B488_09480	NO signal	NA	NA	NA	NA
B488_09490	NO signal	NA	Flagellar hook-length control protein FliK	Flagellar hook-length control protein-like, C-terminal	NA
B488_09500	NO signal	NA	NA	NA	NA
B488_09520	NO signal	NA	NA	NA	NA
B488_09590	NO signal	Aldolase-type TIM barrel	Transaldolase active site.	Transaldolase, active site	GO:0003824
B488_09620	NO signal	Sporulation-like domain	consensus disorder prediction	0	GO:0042834
B488_09670	NO signal	Tetratricopeptide-like helical domain superfamily	0	Sel1-like repeat	GO:0005515
B488_09700	NO signal	NA	AdoMet_MTases	0	NA
B488_09710	NO signal	Bacterial lipid A biosynthesis acyltransferase	LPLAT_LABLAT-like	Bacterial lipid A biosynthesis acyltransferase	GO:0016021|GO:0016740
B488_09720	NO signal	Polyketide synthase, enoylreductase domain	0	Polyketide synthase, enoylreductase domain	GO:0016491
B488_09730	NO signal	Thiolase-like	0	Thiolase-like	GO:0003824
B488_09740	NO signal	Thiolase-like	0	Thiolase-like	GO:0003824
B488_09750	NO signal	NA	0	0	NA
B488_09760	NO signal	Acyl carrier protein (ACP)	Acyl carrier protein [acpP].	Acyl carrier protein (ACP)	GO:0006633
B488_09790	NO signal	Glu-tRNAGln amidotransferase C subunit	gatC: aspartyl/glutamyl-tRNA(Asn/Gln) amidotransferase, C subunit	Glu-tRNAGln amidotransferase C subunit	GO:0006450
B488_09800	NO signal	NA	Beta-lactamase superfamily domain	0	NA
B488_09860	LIPO	RND efflux pump, membrane fusion protein	0	0	GO:0005215|GO:0016020|GO:0055085
B488_09870	NO signal	Hydrophobe/amphiphile efflux-1 HAE1	0	0	GO:0006855|GO:0015562|GO:0016021
B488_09900	NO signal	Histidine-tRNA ligase/ATP phosphoribosyltransferase regulatory subunit	0	Histidine-tRNA ligase/ATP phosphoribosyltransferase regulatory subunit	GO:0005737
B488_09910	NO signal	ATP phosphoribosyltransferase, catalytic domain	0	0	GO:0000105|GO:0003879|GO:0005737
B488_09920	NO signal	Histidinol dehydrogenase, conserved site	Histidinol dehydrogenase [hisD].	Histidinol dehydrogenase	GO:0000105|GO:0004399|GO:0055114
B488_09940	NO signal	NA	0	0	NA
B488_10010	NO signal	NA	0	0	NA
B488_10060	NO signal	NA	Putative Flp pilus-assembly TadE/G-like	Putative Flp pilus-assembly TadG-like, N-terminal	NA
B488_10110	NO signal	Acyl carrier protein (ACP)	Carrier protein (CP) domain profile.	Phosphopantetheine binding ACP domain	GO:0006633
B488_10180	NO signal	NA	consensus disorder prediction	0	NA
B488_10190	NO signal	CCB3/YggT	YGGT family	CCB3/YggT	GO:0016020
B488_10230	NO signal	Peptide methionine sulphoxide reductase MsrA	Peptide methionine sulfoxide reductase	Peptide methionine sulphoxide reductase MsrA	GO:0008113|GO:0055114
B488_10240	SP	WD40/YVTN repeat-like-containing domain superfamily	0	Cytochrome cd1-nitrite reductase-like, haem d1 domain superfamily	GO:0005515
B488_10260	NO signal	ABC transporter-like	ATP-binding cassette, ABC transporter-type domain profile.	ABC transporter-like	GO:0005524|GO:0016887
B488_10270	NO signal	ABC transporter-like	Branched-chain amino acid ATP-binding cassette transporter	Branched-chain amino acid ATP-binding cassette transporter, C-terminal	GO:0005524|GO:0016887
B488_10290	NO signal	ABC transporter, permease	Branched-chain amino acid transport system / permease component	ABC transporter, permease	GO:0016020|GO:0022857|GO:0055085
B488_10310	NO signal	NA	0	0	NA
B488_10350	NO signal	NA	0	Uncharacterised conserved protein UCP033924	NA
B488_10360	NO signal	NA	NA	NA	NA
B488_10370	SP	Peptidase S10, serine carboxypeptidase	Serine carboxypeptidase	Peptidase S10, serine carboxypeptidase	GO:0004185|GO:0006508
B488_10390	SP	NA	Bacterial transglutaminase-like cysteine proteinase BTLCP	Transglutaminase-like cysteine peptidase, predicted	NA
B488_10420	NO signal	Phosphoribosyl-AMP cyclohydrolase	Phosphoribosyl-AMP cyclohydrolase	Phosphoribosyl-AMP cyclohydrolase domain	GO:0000105|GO:0004635
B488_10510	NO signal	GAF domain	GAF domain	GAF domain	GO:0005515
B488_10520	NO signal	Aldolase-type TIM barrel	Glycosyl hydrolase-like 10	Glycosyl hydrolase-like 10	GO:0003824
B488_10540	NO signal	ABC transporter-like	0	AAA+ ATPase domain	GO:0005524|GO:0016887
B488_10550	NO signal	ABC transporter type 1, transmembrane domain MetI-like	Binding-protein-dependent transport system inner membrane component	ABC transporter type 1, transmembrane domain MetI-like	GO:0016020|GO:0055085
B488_10560	SP	NA	0	0	NA
B488_10600	SP	Porin, alpha proteobacteria type	Porin subfamily	Porin, alpha proteobacteria type	GO:0015288|GO:0016020|GO:0055085
B488_10610	NO signal	NA	GGDEF domain profile.	GGDEF domain	NA
B488_10710	NO signal	Polyphosphate kinase	NA	NA	GO:0006799|GO:0008976|GO:0009358
B488_10750	NO signal	NA	NA	NA	NA
B488_10920	NO signal	NA	NA	NA	NA
B488_10970	NO signal	Transcription regulator LexA	0	Winged helix DNA-binding domain superfamily	GO:0004252|GO:0009432|GO:0045892
B488_11070	NO signal	NA	PncC_domain: amidohydrolase, PncC family	CinA, C-terminal	NA
B488_11080	NO signal	Sec-independent protein translocase protein TatA/B/E	consensus disorder prediction	0	GO:0008565|GO:0015031
B488_11100	NO signal	Sec-independent periplasmic protein translocase TatC	NA	NA	GO:0016021
B488_11120	NO signal	NA	0	S-adenosyl-L-methionine-dependent methyltransferase	NA
B488_11140	NO signal	Inositol monophosphatase-like	Inositol monophosphatase family signature 1.	Inositol monophosphatase, metal-binding site	GO:0046854
B488_11190	NO signal	ABC transporter-like	ABC transporters family signature.	ABC transporter, conserved site	GO:0005524|GO:0016887
B488_11200	NO signal	NA	NA	NA	NA
B488_11230	NO signal	NA	Uncharacterized protein conserved in bacteria (DUF2125)	Protein of unknown function DUF2125	NA
B488_11240	NO signal	6-phosphogluconate dehydrogenase-like, C-terminal domain superfamily	0	6-phosphogluconate dehydrogenase-like, C-terminal domain superfamily	GO:0055114
B488_11250	NO signal	Pyridoxal phosphate-dependent transferase, major domain	Aminotransferases class-II pyridoxal-phosphate attachment site.	Aminotransferase, class-II, pyridoxal-phosphate binding site	GO:0003824
B488_11310	NO signal	NA	BolA-like protein	BolA protein	NA
B488_11320	NO signal	3-dehydroquinate synthase family	0	0	GO:0009073|GO:0016838
B488_11330	NO signal	NA	Shikimate kinase [aroK].	Shikimate kinase/Threonine synthase-like 1	NA
B488_11370	NO signal	NA	NA	NA	NA
B488_11410	NO signal	NA	NA	NA	NA
B488_11430	NO signal	NA	0	NAD(P)-binding domain superfamily	NA
B488_11510	SP	NA	Outer membrane protein beta-barrel domain	Outer membrane protein beta-barrel	NA
B488_11600	NO signal	GTPase HflX	HflX	HflX-type guanine nucleotide-binding (G) domain	GO:0005525
B488_11610	NO signal	NA	TamB, inner membrane protein subunit of TAM complex	Translocation and assembly module TamB	NA
B488_11630	LIPO	NA	Glycine zipper	Glycine zipper domain	NA
B488_11720	NO signal	NA	NA	NA	NA
B488_11760	NO signal	ATP synthase, F1 complex, delta/epsilon subunit, N-terminal	ATP SYNTHASE ION EPSILON SUBUNIT HYDROLASE CF1 SYNTHESIS CHAIN HYDROGEN	ATP synthase, F1 complex, delta/epsilon subunit, N-terminal	GO:0015986
B488_11820	LIPO	Glycoside hydrolase, family 25	GH25_muramidase_1	0	GO:0003796|GO:0009253|GO:0016998
B488_11910	NO signal	Ribosomal protein S20	S20: ribosomal protein bS20	Ribosomal protein S20	GO:0003723|GO:0003735|GO:0005622|GO:0005840|GO:0006412
B488_11970	NO signal	Heat-inducible transcription repressor HrcA	hrcA: heat-inducible transcription repressor HrcA	Heat-inducible transcription repressor HrcA	GO:0003677|GO:0006355
B488_12000	LIPO	TspO/MBR-related protein	TspO/MBR family	TspO/MBR-related protein	GO:0016021
B488_12080	NO signal	PUA domain	AAK_G5K_ProB	0	GO:0003723
B488_12090	NO signal	Glutamate-5-semialdehyde dehydrogenase	ALDH_F18-19_ProA-GPR	GPR domain	GO:0004350|GO:0006561|GO:0050661|GO:0055114
B488_12110	NO signal	NA	NA	NA	NA
B488_12120	NO signal	Peptidase C39, bacteriocin processing	Peptidase family C39 domain profile.	Peptidase C39, bacteriocin processing	GO:0005524|GO:0006508|GO:0008233|GO:0016021
B488_12130	NO signal	RTX secretion protein D, Gram-negative bacteria	HlyD family secretion protein	0	GO:0009306|GO:0016020
B488_12200	NO signal	NA	0	0	NA
B488_12210	NO signal	NA	0	0	NA
B488_12250	NO signal	Alkyl hydroperoxide reductase subunit C/ Thiol specific antioxidant	0	Galactose-binding-like domain superfamily	GO:0016209|GO:0016491|GO:0055114
B488_12260	SP	Peptide methionine sulphoxide reductase MsrA	Peptide methionine sulfoxide reductase	Peptide methionine sulphoxide reductase MsrA	GO:0008113|GO:0055114
B488_12270	SP	Peptide methionine sulphoxide reductase MrsB	SelR domain	Peptide methionine sulphoxide reductase MrsB	GO:0033743|GO:0055114
B488_12280	NO signal	Glycoside hydrolase/deacetylase, beta/alpha-barrel	0	0	GO:0003824|GO:0005975
B488_12330	NO signal	Heparinase II/III-like	Heparinase II/III-like protein	Heparinase II/III-like	GO:0016829
B488_12400	NO signal	NA	TIGR00726: YfiH family protein	Multi-copper polyphenol oxidoreductase	NA
B488_12430	NO signal	NA	0	0	NA
B488_12440	NO signal	Pyrroline-5-carboxylate reductase	Pyrroline-5-carboxylate reductase dimerisation	Pyrroline-5-carboxylate reductase, dimerisation domain	GO:0004735|GO:0006561|GO:0055114
B488_12460	NO signal	NA	NA	NA	NA
B488_12500	LIPO	NA	NA	NA	NA
B488_12510	NO signal	Signal transduction histidine kinase, dimerisation/phosphoacceptor domain superfamily	0	Histidine kinase/HSP90-like ATPase	GO:0000155|GO:0007165
B488_12520	NO signal	Signal transduction response regulator, receiver domain	0	Signal transduction response regulator, receiver domain	GO:0000160
B488_12530	SP	NA	NA	NA	NA
B488_12560	NO signal	Diacylglycerol kinase (DAGK) superfamily	DAGK_IM	Diacylglycerol kinase, prokaryotic	GO:0008610|GO:0016020|GO:0016301
B488_12580	NO signal	Transcription regulator AsnC-type	AsnC-type HTH domain signature.	Transcription regulator HTH, AsnC-type, conserved site	GO:0003700|GO:0005622|GO:0006355|GO:0043565
B488_12740	NO signal	NA	NA	NA	NA
B488_12750	NO signal	Ferric-uptake regulator	0	Winged helix-like DNA-binding domain superfamily	GO:0003700|GO:0006355
B488_12770	NO signal	Fumarylacetoacetase-like, C-terminal domain superfamily	0	Fumarylacetoacetase-like, C-terminal domain superfamily	GO:0003824
B488_12780	NO signal	Phosphoglucose isomerase, conserved site	Glucose-6-phosphate isomerase [pgi].	Phosphoglucose isomerase (PGI)	GO:0004347|GO:0006094|GO:0006096
B488_12900	NO signal	NA	Flp/Fap pilin component	Flp/Fap pilin component	NA
B488_12940	NO signal	NA	Trm112p-like protein	Trm112-like	NA
B488_12990	NO signal	SbmA/BacA-like	0	ABC transporter type 1, transmembrane domain superfamily	GO:0015833|GO:0016021|GO:1904680
B488_13010	SP	NA	0	0	NA
B488_13020	NO signal	NA	NA	NA	NA
B488_13040	NO signal	Histone-like DNA-binding protein	Bacterial DNA-binding protein	Histone-like DNA-binding protein	GO:0003677
B488_13050	NO signal	RNA 2-O ribose methyltransferase, substrate binding	0	tRNA (guanine-N1-)-methyltransferase, N-terminal	GO:0008168
B488_13070	NO signal	Aldolase-type TIM barrel	0	Aldolase-type TIM barrel	GO:0003824
B488_13090	NO signal	N-(5'phosphoribosyl) anthranilate isomerase (PRAI)	PRAI	N-(5'phosphoribosyl) anthranilate isomerase (PRAI)	GO:0004640|GO:0006568
B488_13100	NO signal	Anthranilate phosphoribosyl transferase	0	0	GO:0000162|GO:0004048
B488_13110	NO signal	NA	0	Class I glutamine amidotransferase-like	NA
B488_13120	NO signal	Anthranilate synthase component I, N-terminal	Anthranilate synthase component I, N terminal region	Anthranilate synthase component I, N-terminal	GO:0009058
B488_13290	NO signal	Organic hydroperoxide resistance protein famiy	0	0	GO:0006979
B488_13330	NO signal	NA	0	0	NA
B488_13340	SP	NA	0	0	NA
B488_13370	NO signal	Acriflavin resistance protein	0	0	GO:0016020|GO:0022857|GO:0055085
B488_13390	LIPO	RND efflux pump, membrane fusion protein	0	0	GO:0005215|GO:0016020|GO:0055085
B488_13410	NO signal	NA	0	0	NA
B488_13420	NO signal	Tetratricopeptide repeat	TPR repeat profile.	Tetratricopeptide repeat	GO:0005515
B488_13430	NO signal	NA	0	0	NA
B488_13440	NO signal	NA	Protein of unknown function (DUF3088)	Protein of unknown function DUF3088	NA
B488_13490	NO signal	Imidazoleglycerol-phosphate dehydratase	IGPD	Imidazoleglycerol-phosphate dehydratase	GO:0000105|GO:0004424
B488_13500	NO signal	Imidazole glycerol phosphate synthase, subunit H	GATase1_IGP_Synthase	Imidazole glycerol phosphate synthase, subunit H	GO:0000105|GO:0005737|GO:0016763
B488_13510	NO signal	Histidine biosynthesis	Histidine biosynthesis protein	Histidine biosynthesis	GO:0000105
B488_13520	NO signal	Histidine biosynthesis, HisF	0	Aldolase-type TIM barrel	GO:0000105|GO:0000107|GO:0005737
B488_13530	NO signal	Phosphoribosyl-ATP pyrophosphohydrolase	0	0	GO:0000105|GO:0004636
B488_13560	NO signal	Signal transduction response regulator, receiver domain	Response regulator receiver domain	Signal transduction response regulator, receiver domain	GO:0000160
B488_13570	NO signal	HAMP domain	NA	NA	GO:0007165|GO:0016021
B488_13580	LIPO	HPr kinase/phosphorylase, C-terminal	HPr Serine kinase C-terminal domain	HPr kinase/phosphorylase, C-terminal	GO:0000155|GO:0000160|GO:0004672|GO:0005524|GO:0006109
B488_13590	NO signal	Phosphotransferase system, mannose-type IIA component superfamily	PTS_IIA_man	PTS system mannose/sorbose specific IIA subunit	GO:0009401|GO:0016021
B488_13600	NO signal	NA	PTS HPR domain histidine phosphorylation site signature.	Phosphotransferase system, HPr histidine phosphorylation site	NA
B488_13680	NO signal	Nitroreductase-like	0	Nitroreductase-like	GO:0016491
B488_13740	NO signal	Shikimate dehydrogenase substrate binding, N-terminal	Shikimate dehydrogenase (NADP(+)) [aroE].	Shikimate dehydrogenase family	GO:0004764|GO:0055114
