# Supplementary material for: A synthetic ‘essentialome’ for axenic culturing of ‘Candidatus Liberibacter asiaticus’
Source: BMC Res Notes. 2022 Apr 1;15:125. doi: 10.1186/s13104-022-05986-5 (PMC8973516; doi:10.1186/s13104-022-05986-5)
Supplement: Supplementary file 2 — Additional file 2: 120 unique ORFs present in the genome of L. crescens that are absent in the genomes of all sequenced ‘Ca. Liberibacter asiaticus’ strains. [file 13104_2022_5986_MOESM2_ESM.xlsx]

## Sheet: 120 Lcr gene missing in CLas
120 genes present in Liberibacter crescens but completely absent in all strains of Ca. L. asiaticus
Old locus tag	New locus tag	Sequence	Secretion	GO terms	Description PROKKA	Based on Pfam
B488_05650	B488_RS02750	MFLETLKLALLAISRNVLRSCLTITGIVIGIAAVMIMMTVGHGVKHQITANMEKFGTNKLFIMLRPHLPGKSRDNVQRFSNKDFKVIRNQISGLRAIAPTAKSSLTVVYTNHNHLTEVVGANNEYLIANNLEILKGRKFLQEEERGLNNVCVIGKTVQDEVFNVENPLGKYIRIGGHTACNVIGILEAKGQSLEGEDMDDVVLMNFNAYQQRIGKKNEIPSIVLSVRDGISTSKVKSEIEILLREQRHILPGYPDNFIVRDMAEVISSTQNTVSLLTNLLSAVAAVSLLVGGIGIMNIVMVSVAERTREIGIRLAIGALERQVLMQFLIEAIILSVSGGAIGILLGLILSYLFTIFMGLPFSLDFFTILLSFGISSAIGVLFGYFPARKAAYLNPIEAL…	NO signal	GO:0016020	ABC transporter permease protein domain	ABC transporter permease protein domain
B488_10550	B488_RS05125	MSTDILIPVILKAFLETFYIVSVSGIIGTTIGLPIGIFLATSRKNELFSFPIANKLIGLVVNALRSVPFIILVIAIIPFTRLLTGTSIGTKASVVPLTISAIPFIARLIETSIREVNIELVETARSMGATPLQIITKVLLAEAKPGIILSLTVTMISLIGYSAMVGAVGGGGLGDLAIRYGYQRFMPDVMLIVVFILIIIVQVVQSVGNAFAKRFDKRSRNN*	NO signal	GO:0016020|GO:0055085	ABC transporter type 1, transmembrane domain MetI-like	ABC transporter type 1, transmembrane domain MetI-like
B488_03260	B488_RS01625	MPLLSKNWRVIKNVLIYATRRIIIAIPTLLIISFIIFLILALAPGDPTSNLPLTVPSDVREQIRDSFGLNQPLIFRYIKWLHQFFINEPLSILNNITGFKFFELQNNIRLRSWMTSSPVADLIIERLPQTLWVIGLSYFITVVIALPLGVLSAYWQYSWFDHFTNFVSIIGFSIPTFVTGEVVILIFSTYLGWFPSIYDTTHKVTDYQSFIVQLQQITLPVFVLTFYNLSKIVPYMRSSVLQNLNQDYVRTARAKGLKERIVLFKHVFRNSLIPVVTIITLGIPYIFSGAIILEQIFAVNGLGQLLIIAIQSGDIPLVQTLTFVFAILVVFFNLVADLVYAFLDPRISYG*	NO signal	GO:0016020|GO:0055085	ABC transporter type 1, transmembrane domain MetI-like	MetI-like superfamily
B488_06090	B488_RS02960	MTSRYNYFLICFLALTMLFVIMLLSTTFGAIRIPLKQSLMMLMSNQDEVPDTVRRIVIELRLPRILLGAITGACLAMVGALLQTTTGNDLADPFLFGLSFGASTGAVLVITRFGEWLGTLTLPVSAFCGGICSALAVTLLFFLQRKRQVENLVICGLAISFLFNALTNYLVFSGDQRAASSVLFWSLGGLGLARWETLPIALVSFLLLFIFLLKRWKALDSLLAGEQTALSLGVHVTRLRIEVFLCCAIATALLVSLTGVIGFVGLMVPHLCRPLTGLRHQRLLPLCALIGAIMLCSGDILSRILLPLQELPIGIVTAGLGSSFIIAMLVKR*	NO signal	GO:0005215|GO:0016020	ABC transporter, permease protein, BtuC-like	ABC transporter, permease protein, BtuC-like
B488_05620	B488_RS02730	MQSFPILLQWLILLIVSLALGFVLQYHHVVAALFVGPMVVGLVMALCGARIKIAPQIFMSCQSIIGCMISGTLSFSVLSVLIDNWFLITLTLVMTLLSSGLSGWLLFRFSNLPGSTGIWGSLPGGASAMVLMSGDFGADMRLVAFMQYLRVLFVVTMAAVVVRIVLGNHDKVYLNTISWFPPLDHRFVATLVVAIMGMYLGRRFRIPAGAMLMPMIIGAVLNTANIVTLQVPEWLLALAYAFIGWSIGLRFTPAIVLLALKTLPQILASIIALMLICGAMAWLMTLFLPVDMLTAYLATSPGGLDTVAIILTGSKLNSGFVMAMQSLRLLTILIIGPLMARFISRIST*	NO signal	GO:0010468|GO:0016021	AbrB family	AbrB family
B488_01030	B488_RS00505	MLTFYDFKATSRLLLGSAQYPSPQILEKAIVSSGIEIVTMSLRREMRSEGNGQGFWSLISPLCKRILPNTAGCHSVKEAINTAYMAREVFKTTWIKLEIIGETDTLHPDLLALVEATRILHNDGFDVFPYMTEDLIVADKLLEIGCKVLMPWGAPIGTGRGLNNKYGLMSLRAHFPEVTMIIDAGIGRPSHAMEALEIGFDAILLNTAVAKAKDPIAMANAFSKATEAGYQAFLAGIIEERNMAIPSTPLIGKAILE*	NO signal	GO:0003824	Aldolase-type TIM barrel	Thiazole synthase ThiG
B488_06840	B488_RS03310	MDIASEYEELARETEVFRHELHQFPELSNEEFQTTSKIRNFLQRYQIRILDLQLRTGIVAEVGPETSEFLVILRADIDALPITEENDDIYTSQYRGVMHACGHDFHTSVVLGAAVLLKKSEAQLKGCVRILFQPAEEIGTGALELVAAGALEGAAAIFGIHNDPTLPVGVIGSKEGALTACVDRFKINIHAEGTHAARPQDGKDPVIIAGQIINVVQTLVSRSIGSDQNAVVSITQVHSGSTWNVIPNNAYLEGTVRTFNQQTRFLIEKKFRQLLQGLASAFEAIIELDWQAGPPSVVNDIKWTDFSLKVAKSSGFETCVVEPTPIGEDFAFYQQIIPGAFMMIGSGGPYPLHHPKFKVDDKVLFPAARYLANLTTAALIDLSKNA*	NO signal	GO:0016787	Amidohydrolase	0
B488_06540	B488_RS03180	MSKDTVIIVDPFLAGTLIAPELEKKGIQCYAVISSDDIPDRFLKSYTSEGFVDKILYSAEEIKNHINFENVLAVVPGTETGVYCTEELSAFYNVKRNNHLTTDWRRKKSVMQEKLVEAGLNSILSKRISQENTSIDDLNSSTGYVIKPDNSCLTDGVVFVDSKQDAVKWISQIDWKKKNIIGARNDFYLVQEKIDGEEFVVDLVADKKGIKVCTLCKYKKGLHNGSHFVYESLEVLDVNDPNYIALVEYAKNASIVLGVEFGLAHLEIMNTKKGPTLIELGARLHGGIAPLVFKKCYSPGLLQSFVDVLTQEFNTAPSTLKNKARIVFLINENENVKIPDINTLQDKIKAIHGVEHVKLFINNNEIIPLTIDLGNCPGIVSLIADRDVELDLLEKTVRD…	NO signal	GO:0005524|GO:0046872	ATP-grasp fold	0
B488_00160	B488_RS00085	MKQVVKILSIFCVLIMPFFAHADDFNRVTSLISKRLSYMEKVARYKMQENQPIQDLVQEKKVLENSLALSKSLGIDSNSIKRFMITQINVAKSIQHRFFADWLSKPDLKTSNIPLKEIRSDISNINNNIIAEIANYLKSNKKIDESLKKDFFKAVQEKNLNEVDKEVLFSSLTEIKLNK*	SP	GO:0046417	Chorismate mutase II, prokaryotic-type	Chorismate mutase II, prokaryotic-type
B488_02500	B488_RS01230	MLIKKSIIFQLIQPFVKDWLLHFLLLTALILYSVHPQPFLTISGFIDNYTIVTITGLMMLTKGIEMSGFFNFIGHIVLRYLYNERWLALFLVIFSAFLSAFLTNDIALFIVIPLTISLRTTSALSINKLIVFQAMAVNAGSLLTPIGNPQNILLWHSSKLSFFAFIQQMFPLCIFIMFSLLALTWLCFQNRILVKEPHIQGYSYKRQLLWCCIGLYFLFMFSLKMSIPMYGLIIVFIGFLILERDVLLHIDWCLIIVFCIVFIDIGLLTRLPALGSFFQEIATLSRDNLYILGIGFSQVISNVPATILLLKYIPSNQFLAYVVNIGGFGFATSSFANLIALRMAGNQRIWFVFHFYSVLFLVWTSVIGAWFLKLDILQYNSILK*	NO signal	GO:0016021|GO:0055085	Citrate transporter-like domain	Citrate transporter-like domain
B488_00630	B488_RS00315	MCKFDITTQAVHAGIESDTQFHSVIPPLYLSTNYLYKDIGQPGPYDYSRGKNPTRDLLGDTLAKMEGGSSCIITSSGMAALGLVLELIPDGGTILSGHDCYGGTWRLLDAWSRKGRYNVHFIDFTDPSTVNKAFSYKPALIWIETPSNPLLRIIDIRHIAQIAHENGAICVVDNTFLSPILQRPLELGADIVVHSTTKYINGHSDVIGGAVITRDVELGNQLKWWANCIGFTGSAFDSYLVMRGLRTLGPRFRVHQENTEVLINFLNEHPAVKHLYWPGLKKHPGHEIALKQQSGFGAIFSFELFGDETTVKAFLKSLKLFSLAESLGGVESLITHPASMTHSAMGAEVRKKAGISDQLLRLSIGLEAITDLKKDLEDGLTEALKTLE*	NO signal	GO:0030170	Cys/Met metabolism, pyridoxal phosphate-dependent enzyme	O-succinylhomoserine (thiol)-lyase
B488_05900	B488_RS02875	MYNEKTPGRGKIYDSIIDTIGNTPLVRLKKLMHEKSVKADILAKLEFFNPIASVKDRIGVAMILALEKARKIIPGKTILIEPTSGNTGIGLAFAAAYKGYRLILTMPETMSLERRKMLALLGAELVLTEGAQGMKGAITKAEELAATLPDSVIPQQFENPANPEIHRQTTAEEIWNDTQGEVDILISGVGTGGTITGVGQVIKQRKPSLQVIVVEPEDSAVLSGKPPAPHKIQGIGPGFIPKILDTSIYDEVFRATHQDAFEISRLVARLEGIPVGISSGAALMAAIKVGQREENTGKQIVVIIPSFAERYLSTALFEGLGY*	NO signal	GO:0004124|GO:0006535	Cysteine synthase CysK	0
B488_01440	B488_RS00720	MEFDIVTLSRLQFAITALYHFLFVPLTLGLSILIAIMETVYVMTGKPIWKQITQFWGKVFGVNFVLGVSTGIVMEFQFGMNWSYYSHYVGDIFGAPLAIEGLMAFFLEATFVGLFFFGWNKLSPVGHLVATWCVAFGSAFSALWILIANGWMQHPVGSVFNPETMRMEVTDFFLVFTNSVAQAKFVHTISAGYVTASIFIIGISSWYLLKKRYIELAKRSIVVAASFGLASSLSVIVLGDESGYLANEHQKMKLAAIEAMWETEPAPAAFTAFGFPSQKDRETYYSVRIPWMMGFIGTRSLTQEIPGINQLVKNAEKHIREGLIAYNALQGIRNASKQGRNSEIARKAFEAHGHNLGYALLLKRYVDNPLHATDQQIKMAAITTIPNVPTLFWSFRIMV…	NO signal	GO:0009055|GO:0019646|GO:0070069	Cytochrome ubiquinol oxidase subunit 1	Cytochrome ubiquinol oxidase subunit 1
B488_01450	B488_RS00725	LLGVLLIGFAIMDGFDLGVAILLPFLGRSDVERRIIINTIGPVWEGNQVWFILGGGAIFAAWPAVYAVSFSGFYIAMALVVFSLILSPVGFKYRSMKESKTWRHCWDCGLFLSGFVPSLILGVAVGNVLQGVPFHFNEALRMFYDGYFLGLLNRFSFLCGFLSVSMFLMRASAWLMIKTEGMLAVRASRFGLISSVITFILFSLGGFVVWFFIDGYKITSPIIFDAPSNPLLKEVEVSQGVWFANYIQYPFFVIFPILGLSGALLSFNFIKRNYSTLAFISSSVSLFGIITTVGVSIYPFILPSSNDFHSGLTIWDASSSHLTLFVMLGVTVFFMPIIIAYTTWVYYVLRGKVTEETIKDNNNHSY*	NO signal	GO:0016020|GO:0055114	Cytochrome ubiquinol oxidase subunit 2	Cytochrome ubiquinol oxidase subunit 2
B488_07360	B488_RS03555	MLRAWDSSTWRGKPIKQFPEYDDLKALKSVEDEIKGYLPIVLPQEIDLLKKFLADVSEGKRFLFQGGDCAESFSDNSTDTILDFFQVFLQIALVLSFGSQKPILKIGRIAGQFAKPRSLDFEQIGDKKLPSYRGDIVNDINFKETSRIANPQRQITAYLQSVATLSLLRSFSMGKYSTLKNAHQGIVNFIQGSPRNERCHKIASKITETLGFMNAIGVNSESNPILNEKEFFTSHEALLLNYEEALTRMDPVSGSWYATSGHMLWIGDRTRQIDHAHVEYCRGIKNPVGLKCSSSLSCDQLLQLIDVLNPDNEPGRLTLICRFGYDKVEQHLTRLIRCVEKEGRKVVWSCDPMHGNTIKVNGYKTRPFDYILSEIESFFKVHFFEGTVAGGVHIEMTGQ…	NO signal	GO:0003849|GO:0009073	DAHP synthetase, class II	0
B488_00190	B488_RS00100	MYNIQLMRMKNIIYVINGPNLNLLGKREPSIYGLETLDDIELACKTIAIKLGFEIRFLQSNAEHHLVNWINEACEDACGIVINLAAYTHTSIASLDALKIFEGPIIEVHISNLYRRELFRHHSYISSVASGVIIGCGIQGYIFGIERIAMLISNKNI*	NO signal	GO:0003855	Dehydroquinase, class II	Dehydroquinase, class II superfamily
B488_07670	B488_RS03690	MKDLLKNKLRHSKPTVFFHWAVFLLILIAYLAINLRGLKGTERRFFFMQLHFLAGSLVLILSLLRIGWRIIDRYPPALSRKKFFLLASRIVHAALYVFILVQPLLGIMMINMAGHPVTLSWLNISYTLFGKNEVWGHDVHNMHVWLGTIFYYVIGLHILVALWHQFVKKDSLLKRMWF*	NO signal	GO:0016020|GO:0022904	Di-haem cytochrome, transmembrane	Di-haem cytochrome, transmembrane
B488_01560	B488_RS00775	MSVTKKLENSFKNTLEENCSRRCIRMTEQRKLIARILEESEDHPDVEELYNRSVAFNSNISISTVYRTLKLFESAGVIERHDFGDGRSRYELIPARHHDHLIDIKSRKVIEFHSPEIEALQEKIAKDNGFSLVGHRLELYGISISNKKR*	NO signal	GO:0003700|GO:0006355	Ferric-uptake regulator	0
B488_03100	B488_RS01545	MTFKLNIHAILIIFFLFFQKSYASNSIEDYQSIFIPVSNSQGEMKIAIRSYFSNNQQYYLLVNPITLVTETGKAINFTHRKPLQNNTSNYFTSREIEDIPYLKALRKYSSSPYLIQNYGLTHSDNVKGIFLSIDLCPSVRPFDISFFKKLLEISSKEGNSFPVSLAISGLWILHHQKEFNWLINHKNQLDIIWVNHSFSHPYYKSKPLNENFLLSPKVDMKNEVLMTEKILLQNNQIPSVFFRFPGLVSNELTVKEINKLCLLPIGSDAWLAKGEKPKPGSIVLIHGNGNEPKGINMASKLIENNIKWLPLYKALSL*	SP	GO:0003824|GO:0005975	Glycoside hydrolase/deacetylase, beta/alpha-barrel	0
B488_02340	B488_RS01155	MKHHESFSKIGGLLFDKDGTLFSYDTSWLVVNKELAMIAARGDHTFAEKILSACGMDLNTGSVIPDTLLASGTINEIALAMIEAGSTVKFVDMIKAFKDVIVRSVYVSKQITNLKVFFSRLQQRGFLLGIASNDSEDSIIKTAEHFEFLEYLNYISGCDSGYGCKPDIGMALGFCSATGLEPSQIAIIGDSNRDMDMAQSVGAGLKVAVLTGTGTHSSLSEKSDLCIKDITVLEALLPSFI*	NO signal	GO:0016787	HAD hydrolase, subfamily IA	HAD superfamily
B488_00850	B488_RS00415	MTANAVTIAGSDSIGGAGIQADLKTFSALGVYGATVITAITAQNIKTIRRIENVSSHMVSEQMEAVFTGLSIKAVKVGMVSSKKNIIAIAEGLSRFKNMAIIDPVMISSSGYILLDKKNISVFKKELLPLALMLTPNLEEAAFLTGEEKALSEASMKRQAEKILKLGAQSVLLKGGHFHNPEESVDIFFNGKTFERLISPRIKKIQTHGTGCTLSAAITAYLAKGETILDAARKAKTYLYKSLESTKKLKISHTGISLHHFHEWWD*	NO signal	GO:0008972|GO:0009228	Hydroxymethylpyrimidine kinase/phosphomethylpyrimidine kinase	Pyridoxamine kinase/Phosphomethylpyrimidine kinase
B488_07080	B488_RS03420	MKALLVIDLQNSFISGGSLPVPDGESIIPIVNSLIEKGGYDIIVASQDWHPPHHGSFASQHPGKQPFQIGELSGKPQMLWPDHCIAGSFDSELSSSLNIKKIDYIQKKGQNPFVDSYSAFADAEGVSTGLADYLISKKITQLDLCGLAIDYCVKFSALDAVKKLPTIKVFFIKDASRGISDKGTQAAIQEMHESGVEIINTRDRIKTI*	NO signal	GO:0003824	Isochorismatase-like superfamily	Isochorismatase-like superfamily
B488_01360	B488_RS00680	MRVYYDHDADLELIKSKNIAIVGYGSQGRAQALNLKESGITNIRIALQKSSETTKKVEDDALQVMSIQQASSWADFIMILTPDETHADIYENFIKPNIKDNAVLGFSHGLSIHFNLIVPKDSIDVIMIAPKGQGHAVRSEYMRGGGVPSLVAVHQNPSGTAFNLALSYACSIGSGRSGIIETNFKEECETDLFGEQAVLCGGLVELIRAGFETLVESGYAPEMAYFECLHEVKLIADLIYEGGISNMNHVISNTAEWGEYVSGPLIITNEVKAQMKSILKKIQTGQFVSEWMAEYRSGSKRFNDMRLKNKNHQIEKIGENIRNMMPWIHKNCLVTRDTN*	NO signal	GO:0004455|GO:0009082|GO:0055114	Ketol-acid reductoisomerase, C-terminal	Ketol-acid reductoisomerase, N-terminal
B488_04850	B488_RS02350	MLNTFKNMRTRLHLSQESIARIIGVHQATVSKWERGLTRPNGAALKMINLIENHPDIFGPAPSEPPDNEKNNHGNI*	NO signal	GO:0003677	Lambda repressor-like, DNA-binding domain superfamily	Lambda repressor-like, DNA-binding domain superfamily
B488_00950	B488_RS00470	MKFNNFLGVLFVFLFSFSYGACSDIVIGVITPITGPLAIYGEQVRNGVQEAVLDINNKGGILGNKVIIKNVDDAGEPKQGVSAANQLISEGVQFVIGPVISAVSFPVSNILNDSGVLMITPTASAVDLTTRGLKNVLRTCQRDDEQGKSAAKYVLSHFKNSKIAIIHDKTVYGKGLADIFKKTLNESGVKEQLYDSINPGEKDFSVIISHFKEANIDVLYFGGYPAEAGIILRQFVDKDKHPVFIGPDSLLSSELWTIARDNSEGVLFTNKVNFKDNPAYADIINNFKSRGIPLEPFTFNSYAAVQVLEAGIKKVGIDKGVDAISDAIKHFGPIDTIIGTIVYKETGDIVSQGYSMYTWKKGKILDLGKIS*	LIPO	GO:0006865	Leu/Ile/Val-binding protein	0
B488_00060	B488_RS00035	LLFNLRDWFKILFPFFSVFLLDSCQVKPLYYSNSSNAIIKSNSIEISAATNYVEQLVRNHLFFLFFHGKNNKEQTYQYKLIMNVTSNTTDVLLVNSSDKALSGRITLTAVYALQTISDGKIIHKGSLSTTSLVDFSEQAFAKIRAIRNAEERAAKELAESINIDIINVISNLK*	LIPO	GO:0019867|GO:0043165	LPS-assembly lipoprotein LptE	0
B488_07310	B488_RS03530	MNQQEDVFRSMSEAADDLELPQHVLHFWETKFSQIKRVKKSDGHHYYRLEDMDFLKGIKILLYNHGYSIKAVQNILKTKGVQFVIAIGQGLSDLESLSFDESKKIEVEPRVAEMDDNQIVGRAKAPILRRLFKFKENNDKASEEIFHDHHYLSDENRRLLQEAIYDLLECKRLLDQVR*	NO signal	GO:0003677|GO:0006355	MerR-type HTH domain	Putative DNA-binding domain superfamily
B488_02200	B488_RS01090	MFKTLLSLFDVDESTIKNVVSDTLKPADDGELFLEYSQYETLKFDNGYIKEGNFWTEQGFGLRVVAHEAVGYGYSNEMSLAALKRVAKIAGKAIDGYTCTYASAPQQKKNHNLYSNENPIGIPSFKEKAQLLSKIDTYLRSKDERVKQVTVSLDASWKIIEILRADHFRIYDTRPMTRIAISVVVGTENRQESGYCGKGGRVGFTEFIHNESWKKEAEEALRQALVNLEAIDAPAGTMDVVLASGWPGVMLHEAVGHGLEGDFNRKESSVFSNLMGEIVASPNVTVVDDGTISKKRGSLNFDDEGTPSSYNVLIEKGKLVNFMQDRQNARLMNMKPTGNGRRESYASPPMPRMTNTYMLSGDKHPQEIIASVKKGIYAVTFGGGQVDITSGQFVFNCTE…	NO signal	GO:0006508|GO:0008237	Metalloprotease TldD/PmbA superfamily	Metalloprotease TldD/PmbA superfamily
B488_02290	B488_RS01130	MLPDVLSASLIDRASKIVHLALKSGADAADVKVLYSRDKSFSIRLGKTEGIDTSENSVLSLRVFVGQKVATVSTNHTFDIDLLVERAVDMAKVSLKNPFISLSDKNDLAHHYPDLDLFDPVTVNDNDLRDSALAMEGAALSVPGVSNSLGSSVSMSMQGIALVTSHGFSGFYMKTNFSRSVSVIAGKGINMERDYDFDSCVFYSDLRNTEEIGYRAGNFAVRRLNPHKMDTGSYTVVFDVRAARSLVHAIINTINGEAIARKTSFLCDSMGKQCFSRHITLIDDSFVKRASSSRPFDDEGISQGCLMLIKDGVLTNWLLSHSSACELGLRTNGRGVRCGSSVVAGSTNVFLEPGEATPEELIRNIKKGFYVTELIGHGVDLITGQYSQGASGFCIENGQ…	NO signal	GO:0006508|GO:0008237	Metalloprotease TldD/PmbA superfamily	Metalloprotease TldD/PmbA superfamily
B488_01920	B488_RS00955	MFDRQVTNKFLNALNHIEYGVLTLTDPDRKTYSFQGLYQGANAFIDIHDWSFIRSMLRYGDTALAEAYRDGLWNSSDLVELFLFGLQNQATFEKYIYGGMFGKFVSKVVYFFQRNTINGSKKNIHAHYNLGNDFYALWLDPTMTYSSAIFSNKNDSLINAQKRKYNRILERLKPSGTLLEIGCGWGGFAEHALKKGDYRIKGLTISKEQYEFASRRIGSEVVIALEDYRFQEGIYDQIVSIEMFEAVGEAFWSVYFSKIKSLLAKKGKFLIQTITINDTCFKRYKNSGDPIRSFVFPGGMLPSSERLSSEIVKAGLRVTDKFAFGQDYVLTLMHWLNNFERRIKDIKSIGFDEKFIYMWRFYLSYCIAAFKYGRVDVVQWELQHEA*	NO signal	GO:0008610	Mycolic acid cyclopropane synthase	0
B488_05430	B488_RS06990	MNFIAPWKEIRFRFNSPTFWKINILATLNGMFFAGLTVCFAVVMHILIRDMTRTINFSFLQEFIVILIFSLFYVGITFQCVVIQTIAFFIPVCLCNFFLNANGWATIVYYTLLILPLMVDPLTFSLALMMFLASLIVGVLYAMIVALLFFFIPVCLCNLFLNTNRWGTIVYYTFFTFLMFYLIYPLRPFLSSMFTVICSVFLPGAILGYTLWRHCLLYYTDLNDDDRERLPIIPSWEVCRPIINVLRNLLMVLLLIPLIVAVIMTPSLSSIKH*	NO signal	NA	NA	#N/A
B488_01320	B488_RS00660	MSSDSRPLQVSRFLLISLFIFSFSVTLAISPYVNLIIDYKSLLQFLVIVITIICISNVLRVFFDFFLLRSIVEVIGWGFCLTPIIIISTYIAMHFNQPLADNTLSLVDERLGFHWESFIRFVDARPWLSFWLKESYSSFAFQLVIWPIILIFLKIPERAYIMVTSYGILCFVSSIVATWFPALGTYVYYHIDPDTLKNIDSLYGYHFLQQFHAVRDQSPFHLLFRDTAGIITFPSVHAAVATLCIWAAWPLKFLKWVSLLLNFLMMVSAVANASHYLIDIIAGAVVAIMSISFLVALIGRITKSDTFNFYKLQPLKEKIEIL*	NO signal	NA	NA	0
B488_10560	B488_RS05130	MRHFWLVLFLTSLLYTTTQAKDIKVGVSPGEHAQIMEKVKEIAAKKGLNINIIEFSDYILPNQALANGEIDANSFQHKPYLSNQIADHAYDIVDVAYTINSPMGIYSSKLKTFSQLPDNASIAIPNDPTNGGRALLILAKKGVIKLKDGIGLKATPNDIIENSKKINFIEIDAAQLPRSLKDVDAAAINTNYAIEAGLKPSDAILREDKDGPYSNIIAVRTEDKDKDWVKILIEAYHNDDIKKYILNNFKEGSIIPRW*	SP	NA	NA	0
B488_00140	B488_RS00075	MALDDDIFLLSQTPLFSNMNKEQLKVVASGLQHRIIKSNNVLFLEKSPAESAYVVMRGKLELSKKNTKGVIYEKNQVSSRSLLAELALITLIEHQYTATAMEDSEILRIPRKLFHKLLKEYPQVSSIIQKRIRNNIISIIESCLVKK*	NO signal	NA	NA	Cyclic nucleotide-binding domain
B488_00250	B488_RS00130	MLSNPFTVSILYSIVSIITIFIYHWPNRLNGYMAASDNDSFLRLVEIRDWLSGQDWFDMTQYRLGLKGGTLMHWSRLIDLIIGSFIMFFSLFMPQEQAENITISIYPLLLIIPIMIVMALAGKRSGNIFNMHLTLVITFCFLIFIPTFAPGSIDHHNIHMLLTATIAAMLLDLTWNPRSFTIAGIAAAAAIVIGAETTPFVIVSVIVVCLLWVSQGQSFSSAARAFGLSLSLSLTLCFFGFISPQKYTTVTCDNFSFGIYATIAISGIGLFVITFLAEHQSTAKRLTTTIILGAIVLITTAIIAPQCIANPMSSLNPELKKLWLDHVNEAQSFIQIAQYDPQMLGVYYIAPLLGILICLYKIIRHDKILYHSIIFALIMINWVISLIEVRQFIFANLLT…	NO signal	NA	NA	#N/A
B488_01040	B488_RS00510	MESFTIQLNGKEKKIYSKTLELLIDKEGFNPLIVATAVNGVFIAREKRADLQLKQNDTVEIVSPMQGG*	NO signal	NA	NA	Molybdopterin synthase/thiamin biosynthesis sulphur carrier, beta-grasp
B488_01150	B488_RS00575	MNWHQNKQINKNFYENLLFLREAFRRPQKIGAVIPTSSITARRMVSLVNINSDLPVLELGAGTGVVTRALLKRGLAPHKIVSIEYVKEFYNYLKVTFPGISFVHGDVFDLEKTLSKFPGIKFDSVISGLPLLNFPLESRINLIKNLLNLIPPGRPIVQICYGINPPVKEDPEEYILEHYDFIIRNIPPARIWIFKKILTS*	NO signal	NA	NA	S-adenosyl-L-methionine-dependent methyltransferase
B488_01210	B488_RS00605	MKYIAVIFFTMSFSALAEDIKVIHLIASSSAYDEGSIKDIIDVLKEKGYSANTKYLNQQVSDFGYVNLDRERGKNLVKALTDDQVKYLWFVQGGSGALNLFPYLSDNLEKIKKSKKKIIIGFSDVTAIHYFLNKNVGWKSIHGILAAFNADIYKKKEEDGKEQLSMNNGFDQVFDIIKKGVSYNGLIPLNSYAKSGVSGSLGGGNLTLIQSLFSTSYEKYFPNEILLMEDTGSTYRQLDRTLHQITYKKDFKPKAIVFGQFYTLSASDEKRLMFKTVIKDFASRSTIPIYYYPYFGHGKTNNPFILEQKTSIKCEKDEDYCQLIQAGM*	SP	NA	NA	Murein tetrapeptide carboxypeptidase, N-terminal
B488_01470	B488_RS00735	MIMFWITGCIFSEKVPQGNLSDAWNQTNKALLIVNKIRHENHLRPVMAHKKVIFAAQMQAIRMAKADKMSHFIGFGDNFRMRMKSQGILPPAAENIAYHQKDVQQAVMSWIHSPKHLKNILGQYSFIGVAVARDPASNFQPYWAMVLSK*	NO signal	NA	NA	CAP superfamily
B488_01520	B488_RS00760	MQNIDYISLGLFILLWVSLSQITKKVKIFGRISLSRAMNKKRKEWVFNSLHRDLKMIDTQIFSGLQVGTSFLASTSIFALGSSFALLGAAEKADAVLHDLPFVRNGELTAFEWKVIGLSYIFGYAFFKFLWSYRLFNYCTILFGSIPIVKEVEANRQVAEKIATRVAYMNIIAADNYNDGLRTLFLSVGYLGWFISSYIFMITSTFLTGILFFREFYSKARLVILDSINLEE*	NO signal	NA	NA	Protein of unknown function DUF599
B488_01640	B488_RS00815	MLLQQITTNLSQIEFAHLGIGKLAYIRKICSHEILRHFTNVAENIDPDLDLWALFGADGTPILFTGNRSSTFFKAAEEKLKTVTLH*	NO signal	NA	NA	Protein of unknown function DUF1150
B488_01880	B488_RS00940	MKKSYLLLYPICFLFSIAASSVPPEVIVYAKQKETGSIFSPHKFTYTKDFDVTVVNFSQGEIDLSKYCFKAMLGMKEFNVDTIDEKLASKKLKNGERLRGVVVFSSNNSDVTQANIVQLTDKCKKN*	SP	NA	NA	Protein of unknown function DUF4354
B488_01900	B488_RS00945	LLVYLTRKKIAIIGTGISGLGAAMLLHPYHDITIYEKNSYIGGHSRTVEVMTKNGPISVDTGFIVFNKINYPLLTRLFEYLSVPVLKSNMSFSVSIDNGWLEYGTQNLYNIFTQKMNFFSPSFWKMLFDILKFNAYAKQYLGKDPSFTLENCLDNLKVGLWFRYYFLLAMGGAIWSVPLSEMLNFPACTFIRFFDNHGLLSVNDHLQWYTIKNGSNEYIKLIIDKFKERIRINHGVKQVWRDKDYVVIKDIHGNQENYHEVVFACHADHALAMIENPSGEEKEILSAFRYQSNRVVLHDDLSFMPKRKKCWASWVYLSENKNHSNPKVSVSYWMNNLQHLDTDQLLIVTLNPGHEPKNVYNDYIFEHPVFDAIAIKNQSKIENIQGRDRFWFCGAYQGY…	NO signal	NA	NA	0
B488_01960	B488_RS00970	MGALFIVNGCSRNALDYYKDTTPQADIKDYFNGHIKAWGIVQSWSGYVIRRFEIDMVGKWEGNIGKLVEHFDYYDGEKHERIWTIKKLANGSYEGTASDIVDKAIGRTEGSAIYWNYIMNLPVKGKTYKIKFDDWMWTMKDQVLINRSYLKKFGITVAEVTVFMQKQKL*	NO signal	NA	NA	Protein of unknown function DUF3833
B488_01970	B488_RS00975	VKLNSYKNEIIWIIGASSGIGYALAHELAKRNAILVLSARSSNDLENLKSVLGEKHKVFVLDVTDSVMTQRTAHAIYATFGRIDRVIFFAATYQPMKLYSLDLAVSRQIVEVNLLGALHVVKAVLSLPSVHKSIGQIALCGSVAGYAGLSGGQPYSATKAAIINLAESLYAELFDKIDIKLISPGFVRTRLTDQNDFTMPMIIKPEDAAKAIAQGLLSKAFEVHFPKHFTMLVKLLRFFPYRVYFWIIRQL*	NO signal	NA	NA	NAD(P)-binding domain superfamily
B488_02940	B488_RS01485	MIKVFLGVLLFFSTSITSVLAETLDITAHVREIKPNSLSLVLDDGKTYQVSEEFNFDGLQVNNKVIVRYTVVNGKRMINDLEIIH*	SP	NA	NA	Protein of unknown function DUF1344
B488_02990	B488_RS01510	MVSKNLKLSFYPDRDAALNEIHARPSFPVSSPDIVFQMTIMSEASLEEHYDILRKISGNNNLFMPSDDALSYSIPWEYGTLFWERHKEFSSWFWNTPVTEKFGQKADIYPFQENIPLPGLFMSGTRIEVRPPGLLVDEAIKTFNSTSLCRSMVANNQAQVITDFHQDEEGFTRILVVDYGMSSLARSFLVQRLIDIDVYRTLSMLCLPLIKKLSPEIMSIETNLTRVTQNMTLNARENFDSLLLEITSLAVRLEASAAMSIRRFAASVAYSEIVSERIAMISEIAVPGFETLGVFLERRMAPAMRTCRAFEKRQSVLSTKLSRVTIIIRSWVDVEKMRQSNSLLESMDRRADVQSRISRAVENFSIFAVAYYLLMLIKELSTALQEVGININNRVFILL…	NO signal	NA	NA	Protein of unknown function DUF3422
B488_03190	B488_RS01590	VQLLFYIFVLTLTLVISLRWGLFCSLIFSGLISVLIIVVFSLHAHVIPYLVLFFPTVIVGYLSCLARPANEIGGPEKLIAWYPLADIMTYLCGMVAISISFITLINLKNYADVNEKFTKILEKIIQNYPKTFFDFTKIEKIKYYLILYKTFVISFSWVLIIFTIWYITMHIVSNLGLSPRPRENISSSLRMNRLSIPIFATAVATLLFGSTPSIIAASTTGAFFSGFLLSGFARLHFVTHEKNQRLLILLLAYISILFIIPMFVIAAYGLTETTRSIIMTPESQKKSRTKSDV*	NO signal	NA	NA	#N/A
B488_04390	B488_RS02145	MCWNGKASTTLSIIGFIGCSISAYKKDSPVLWGCLAYFSLMEVLQAFTYNVINSCFDLRNQVATSLGYLHISLQPFFINAISMYFIPKEAQKKIATPVFMICFICFIVMFVQAFPYHSFSLIPKAAAPMCSDRLCSVSGNWHIAWEFPINNIFNLNAPISLFGIPLSFGNIVWAPYIISAFLLPIAYGSWRFTLYHFLVGPVLARLTTSNINEFPAIWCLFSIGLLLIVIKTRIRNILFIKKLWWFDQKMRF*	LIPO	NA	NA	#N/A
B488_04460	B488_RS02170	MDIFTKLSSVPFFALYKKICILSLSICGFLMMGCKKLETHTIKKQNPHLLSSSQKTDITPDISQIIESLPENPDLHDQDSVTTIEQQIDPTITNEENKMLFNANHYSIFSSIVSSLMTSQSQAIIFSHDSKLSEKQKTRDTITSTVLDQEHIANSIAQVEQPLSLYTSKTIPLK*	LIPO	NA	NA	#N/A
B488_04470	B488_RS02175	MVRVKDLEHSLEFYTKILGLYEVDRLENTKGRYTLVFLAAPEDLEAAHQYRAPCLELTYNWDTEDYTTGRNFGHIAYSVDNIYSTCENFMKNNITINRPPRDGKMAFILSPDKVSIEILQKNNPLEPKEPWLSMPNIGTW*	NO signal	NA	NA	Glyoxalase I, conserved site
B488_04570	B488_RS02220	MNKKIKIFGDIFWLTKKNDTTIDLLCSSQVSNVLLNANQHSFLKKAIQKLRDAGKKIFLFINEHTLDVAVDLDVDGVFVAVVSGKDLEKIDVFLTVAEVSLGKIQGITKIIAVFEESKALLNAASFPEKSQRFCALAFMPNTKLHSNQTNLEIILLIAKSSHVSAFLMTPDIHGTDSCYNQKYLYGFDGVIAPQSPLLAIPKKKST*	NO signal	NA	NA	#N/A
B488_04690	B488_RS02275	MSEIIQRSEEWYALRCGKVTASRIADVIAKIKSGWGASRANYKAELVSERLTGITAESFINKEMQWGIDHEQEARENYQFIVNEDVQETGFVVHPDIPDSGASPDGLTGNDGMVEIKCPNTATHIETLQGEGLKQRYIYQMMWQMACCQRQWCDFVSYDPRMPPHLQIFIKRIERDDEIIAMLEKEIKAFLQEIDDVITSLNTRYQKDAA*	NO signal	NA	NA	Putative phage-type endonuclease
B488_04720	B488_RS02295	MEDDEMLRIEFKHEKPVELIDLTISLTALAEGFREYEVSPHNDARLYIKTISEGSIVIDLIKDFVDQLPVYTPTIVGFTKLLKKIIDYFLFSKSEEGFVPNIKQAKMISKLVGPVAKDLNSELRITNILSTVNINAPVNIYINSNNANALQNMAREHLRKEPEVDGIFTDQLMTIEQVKNNAASKTGDRGIVEKISHKPVKLQFISEEVKRIILEIPKNPLKCTFIVNLEARVNGGKIVIYRILEVLDFFEEE*	NO signal	NA	NA	#N/A
B488_04730	B488_RS02300	MTVTISLKPLKDAVEQLRGDFEKAQTLEDLFIVDEKARAFLRFTYDVSDIVNKVETDTSSLLTSVAAGIRQEADAILAQKKPSSVEPLVLLEE*	NO signal	NA	NA	#N/A
B488_04740	B488_RS02305	MAESKTAAKEYIHESLKHLEKKLVLVEWEDSCQPISDWVLFSEKMGIDVAEVKSVGWLLKYTERTVVLVPNVGNSKKDNAQGSGVIHIPMSAVIKVSAIADKEASYCDL*	NO signal	NA	NA	#N/A
B488_04790	B488_RS02320	MCLLRIIFRENKKAEENEKLFKEKEESLIKRIAYLEKRMEVKPLLNIERIPFSSSLGFLSFIKLEISNPGSEAIIISNLKIKSPAYFCALVGLLDITPWKHPKDINKWYLSEKKAAKIFSLFDEEGRKKIEKELKISQEIEVNSFIKPYDKIQLFYGLYHPQEEIENINNVLRDIGIVSNEQALKPITKVVDENAWPPEYRNALDSLLPA*	NO signal	NA	NA	#N/A
B488_04810	B488_RS02325	MSNAAEKRESYDRTNDHEVRITLLERGLENIDKRFDKLEAKIDASISTLGAKIEAQGKEIAEVKGKISQMPTTFQLIGIIITVVLAVMTASFTLLKFGAPFLEH*	NO signal	NA	NA	0
B488_04820	B488_RS02335	MSEGEDKAFKKIKQETYIRTITGVISAIAIGILLYFYNKILDYYNKILYAFKATPFEGKVLIIILFILLILACAVIFRQRINKGFIFKKNEDFIKIEKERDELYIKLSEAKNFKLKAKNLGQKMLEDSQYPSMSKKDLEECIPSMLDYYYFVCERLADIGIPQPYKEWKETGYDLLLKMEKYMHRVGSLLSEGDVDNARKKAEEMT*	NO signal	NA	NA	#N/A
B488_04830	B488_RS02340	MEEEELLQYEKVLKKRGELRGFSELAGQDLFDTRFQEILSYLEVSVIPIQELLNITGKTRKELMSDIFSVFNKLYVKGNTFVGFRNPEYISDSYHYNIFSNNFLSLTKNREYDDPEFLTNDEVLVLASKYPPEIELRILKKCEELHIKNLENLKKIRKKNRIKELALPWQWITIFGMCFLGYYNYIPFTIVFIFYCLFIIYSFILKVSEKVDNIEKDVSMICFKHAKLERYIDKYIVDIRRALFSKPEERESILDHNKLEDESPNTTYTKEDRVKHELYLKNNKSYGGYRRDGELY*	NO signal	NA	NA	#N/A
B488_04860	B488_RS02355	METFKTYLARMQSFETEFFNHPATEELKDLEIKVDALRNQIDTLRPNNYSELVYTEYLSGSILKLLVHIRKLRSYE*	NO signal	NA	NA	0
B488_04890	B488_RS02375	MREKCLPLDVKEICFSIGAKTKKQFDAVYKILDLFFDKRDDGWYNSRCEEDIEKFYAKSEKAKSAAAASVASRQSKVIHLNDDNDVDHFHEERSTVAEHSLNERSTNHNPITNNQNKNNKSSLRSDLSVSDFEDFDNHTDIKTSTNVDQNESRCIANAGQSLVFSAAISGEEPQQNGGKAHQKPKKKLVYPAAFEEAWQAYPTHPNMSKKQAFANWQKLDDEEKEACSKAIPHFVSYCRDNDITDHFVKHMCRFISDGLFEGYRNGYTPKVKPVLQGHDPPSRKEAAIREHKEFLRKLDLSLDGGNDEYKNTIELSREDYQSGKVHYIDRQENRGNEGRDLLHEEGQPFH*	NO signal	NA	NA	0
B488_04900	B488_RS02380	MKKDNPSIDRNAVHACISRFYKAFMSFPLKIPEEEYLDVYLHSLQGLPSWALQKVTDNLVFGMYSSNREILKGVVPLPSVLASLVRKEAEVFIGVLEVLKSRLGRLFEERSNILATRLDLVREEETREEREKERQEVGNLLRDYVRKRIGKQHEMAL*	NO signal	NA	NA	0
B488_04920	B488_RS02390	MPPVHYRKQGFPPKNIDILRLSILAERAAASVSRYDGFLHVLPNPVVFMFSLTTREAIFSTRIEGTRAEIDEVLEFEAEEKDKSINPDYEEVINYRNALILSTDKILEEKLPICGRVMREAHKVLMQGVRGRNKSPGLYRREPVWIGNDIILENAKFIPCNWPEIEDAMGQLEEYINSDRIPYADYIKLAIIHAEFECIHPFLDGNGRLGRLLIPLIMFYYGLITSPCFYISAYLEQNRDMYYENLLSVSRDGNWQGWIEFFLKAVEFQGKENFRQARKIWDLYGSLKERVLGIIKSPNGIRTLDFIFEKPAFTSTQLREKTNLSETTAKDILKIFQKAGIILKKQNASGNKPALYIFPEFYQILQETNQYSGASE*	NO signal	NA	NA	Winged helix DNA-binding domain superfamily
B488_04940	B488_RS02395	MPLFEAVSNSIHSTKEKYGDRVKESGKIIIDINHNNESFSATITDNGIGLDKDNYHAFCTLDTDHKKKIGGKGIGRISWLDCFESIDIQSVYLTDNSLRIKKFKFVLSNENQIKDEEDKETSGEETGVIISFKGLKGKYRDKFPMSFEDIFQHFSSHFITTFVQDNVPNIVLHFNKETAVFPKYIEKNIIERREFQSLKSSFGRDFSLQLFRCKAETSTNFSSANHMHFIANERTVLSQSLDNRLGFGAFGENENEVLHGIITGSYLDENVNQDRTMFMFGKETKHKIINDVCIEKINFFIEDAVKKHREKQKGFIIDIIQSSPSYGFASLDYLLEKVPNDANNKEGVYKALSVEKFRVDKKQREKIEEVLKTLNNSKFNIEFLKEEVSSLSKSVSESE…	NO signal	NA	NA	Histidine kinase/HSP90-like ATPase superfamily
B488_04960	B488_RS02405	VRITLLERGLENIDKRFDKLEAKIDTSIAALSKEIAAVNTNLSAKIEVQGKEIAEIKGKILGIEGKLTNIPTTIQIVTIIFVVMGASFTLLRFGAPFLGH*	NO signal	NA	NA	0
B488_05030	B488_RS02425	MAHVNVGESAITTLAVRGHIDACQARAAVRFRALWEAAGGMDYVSVNLDGIRVDGGARNDGITENRMSALQQLVACRNLLGVRAYGLMIAVAGQGKAISDMGHTKHEKNIIASNIKNCLEDLAIYWGYKSKDV*	NO signal	NA	NA	#N/A
B488_05070	B488_RS02445	MSSGFRLKRAELREEEKIAMARDLLAHPLFNSFFEDLETSAVDRCLHAAWLDHEGRAQAAAEARGIRSFHAYLEKLAKKA*	NO signal	NA	NA	#N/A
B488_05080	B488_RS02450	MEEMTSPKGGNENSLPHDDGGFGNFMKELGTETTPSNEVPVEEIKKPVIKERKRGDDGKFVASAKADDEKVVNFPVKEKANVEAAVADTQDHEEQEEDEDVEENKGEDEGEGVEPAGSSDGEGEEEDPEFEIAEGRKVRLSQLKNNYKEYGDIAEAAHNVIGLRDKVAADANHLAQVTQNIVKLLSDIVPAPNASLQQTDPSAYNQQYVAYHNWMGVLQNLLNIASPAQKISQEAEAHKKQTDSDQQKQRNLEEYSKLVKWLPELNDKAKLETFRNNAVRFSKDIGVTDNEIPSLLSDHRYYVLTHYAMKGLKMEEAEKKAAQKAVKAPPVSMSKKGTVIKDKSHSIKRANERLAKEQTHEAAMAFLDAIEKNAS*	NO signal	NA	NA	0
B488_05100	B488_RS02460	MADEINTENADVTGKENGNGRTKSSAPVEPVVMVELYRDSWCGPDGEKVDAGKKIKIPQSLGEEYVNSGTARIISGET*	NO signal	NA	NA	0
B488_05170	B488_RS02495	MGLLSFFGGPDPQNINTLGDIDAYKKQLMDQIGNINQGNTSSWAGIGSSIGNLFNGIRINQLNNRRVDINNQAYQSDQNRIQQRLSGLSQPQPAIPASGQGLPTPSSGGQGIATPSSMSSVQPANVSSDAEDNIRRIITAMAPSVNNNPNALATIHTTIMHESGGKYNNGEWDVNGISGGFFQNHDGGGASNWTGLKNYAASKGEPTTNISPETEAEYFMKSYPDTIKGLANAQSPEEAANIINYEQRFKGYNKPGGEAQRRINDTINRLAYYQNSNNLQNSGNQLASLDPKAALMSALQNNPMLPSAGQQGSQVQQALGTPAYTFKAPVQANNAAAPVSQPQTQVQPRQTPVYNASSVPINGVPLSQMANFKDYLLDLQTAASSHDLNRANAAIDNLI…	NO signal	NA	NA	0
B488_05180	B488_RS02500	MTTYPWEDFQNGTTDGKPWEDFQQQQQTPSSWADTISQYGKSALGALESAGEGAAEGVPIAGHILAPVVKGAIAEGKAAYEGHPIDNFSKDYQSVSQGWDQNKQDHPWANGAGNMGGAIAGTMGLSAMLPVTAPFLMGDKTASLGANMLKQAGGYGGLGLADGTANYIKDKITDYFTGSDTANLWNSAKNALIEGGLGAVGGAAAPVLGKGIGKVSQAITSRIPGVTGNTSGPASADDLRALADNAYGKARDAGVLYSPKATQGLADRLGDEFRNFGYHPELQTGAKVALGHIQDLGGNAATLNDLDIARKIAGNAYRRDDPSNNMLTDMIKNRIDDLVSNPQKGDVLTGDSSQASSSLQEARDYWGRMRKLETVDRLLEESDRNAGASVSRNTEMAAR…	NO signal	NA	NA	0
B488_05200	B488_RS02510	MGDRGHSHYVSYEDFRRLQEEIKCLQENVKRLEIKIDQNNDVLQEMASAWKTGKNLYSFSKVITVLGGAILAIFAVIKQFPHWKQ*	NO signal	NA	NA	0
B488_05220	B488_RS02525	MTLLYAILGVILALFSAFAAGHRKGKASAQEADKKETERVLHEEAEQRKKVESGNSPSTALDELRKDGWTGH*	SP	NA	NA	0
B488_05320	B488_RS02575	MCACGYRKSSTNITNNQSLSTLENIAISAQKCWFKSKDPTFSAYRLEPELDSFSNKPRLLIVPKNNPEDLPLLVVQGEGSPLRLSIFGPLMSKNISYRISKDIQRWSTGKKEC*	NO signal	NA	NA	0
B488_05380	B488_RS02605	MNKFYRLLDLFSHILLIFYIFQNDALANNQIIGVVAPKNGQYAVLGKQIFQAAQLFSKQTGNKIIEIDETCTQDNGQKIVQPLVNANAIGAIGFLCSETLEGALPEMKKAHLPVLTVSVRSRALMEDALQNDWPFFRLAPSSEDESNYAVQMIILSWKGKKIALLEDGSLQGHELVTTIGNTLINQGIKPDVIEVFKPQQDQQVALIKKLVKANITHVFLASERSDVAIIAHDAARLKTKMTFMMGDAIRNKDDKMPLPAGILSVCLPDYSASSSAKEVMKIFNKASLHPTGYSLPTWAALQILVKANENAQKIGSKTESNIAKKTFQTVLGQVTFTAGHAMQENPFRLMLWDGKNLIERD*	SP	NA	NA	Periplasmic binding protein-like I
B488_05440	B488_RS02635	MNFIAPWKEICFRFNSPTFWRINLLATLNGLFFASLTVNIAEPLYGMFISEMTGIANLPFLKVFIFNLIFSLLYVGIIFRFVAIQTIAFFIRICLCNLFLNANRWATIVYYTLLILPLIADPTLPETLLLFFVFLILGVLYAMKVALLFFFIPVCLCNLFLNTNRWGTIVYYTLLTTPLIFCLIPFLYPFLSTRITVIYSVSPGPILGYTLWRYCLLHYTDLKDDDRERLPTISSWEICRPIINVLRNLLVMMIMLGILMKAFMIYFIG*	NO signal	NA	NA	#N/A
B488_05480	B488_RS02655	MDKKNINSNITMYIAISVTIVMKAKNLARRNDSAVSKKIGIVLNKVRVLIYFICKGGGSVCDPSDIPGDDSCFFERGCAVKEP*	NO signal	NA	NA	#N/A
B488_05570	B488_RS02700	MYSKQALLFSMMSITSILLSSCKTITPEEQRAYDESKCYSYGFKAKTEGFASCMMKLDLDRRSDYRAQRIISAESMRDPFYGYGRMGF*	LIPO	NA	NA	0
B488_05690	B488_RS02770	LPEAESRKMNTVFSSSLRYNSFSLMFRVSFLIAIMLLFILIGLFCIFNLQMFNQKIKAHITNVLNQTFSQQYHVKIGSSLVNFDSRGQLGVEIKDFKLISINHSIPCDIKNIRISFNPWYFLVGSVAITKVDVSGLVFKQKLQEKEPFFGFSRWRVDAFPDYIECIFKFFDKFSVFVAQDALARLSGLSFTIVDDQHRSSPFVIRIENLLIYDQKASSMLIESNILLNRKKVHLMLVANKQNSKIMSFKGTLSDVPLRQLTLEYNHNHGLDADSVITFSVQRANHKKKPSFSTIINVHEGTMYYYGISEKLRSARLELEYDNNRHAMNIRPSIILLSNLSLPFSGLLIDLERLDSKVKHKFNEGIGIDILLKGGQFKEKALDQDSLIFDVKVSGEYSPV…	NO signal	NA	NA	Domain of unknown function DUF3971
B488_05730	B488_RS02790	MNSLSTFLRNNNSEESSVDALKMNSSSTFVRKSETKEAPSAIKEAFKYLATKDDVSNAVNDLRIEITAVNLSLNAVLNSNLSKEISEINGVNTRLNQDISAMKMNFRQDITAVSANLLQEIATVNNKFTQGINSSKTSFSQDITNISSKLSQEIDNINVTLSKEIDAISNKISEEITSTSNKVNQDISEIKANLHQDIVELNEKISQMFTMFQIGGGILILFFIITIVSFFMIRHLIF*	NO signal	NA	NA	0
B488_05760	B488_RS02805	VSEESKIIHLFISYAENKAIDEWGMRNAVKNKAQAIRRLCRIGLTAVSVMDSLEKNISSVAFCVNSFIGNIQSIKDSEQEAGKKNPKISKLVNENSLELLSRIDEVLKSLLPLKDRIRMDCELGLIQDKEDEKIKQQLFKEYLELLDKKGIKLTKQ*	NO signal	NA	NA	#N/A
B488_05860	B488_RS02855	MKKNLFLSVTLAAIVDSSCVFASSSLSKHEDKNKNTTLFIHFENQEAKEIYKHLEYAQKLNGYIVSEAGMNKNYLSSPSITCNKTDPSVLDRKPDDDSPDLYDCHLNITARGLIENP*	SP	NA	NA	#N/A
B488_05890	B488_RS02870	MNKVFILNAHQYYGFSSGKLNAAIIHHIDEHFKRKGFEILHTHVMDKYDVKEELDKHLWADVIILQTPVYWMGVPWLAKKYMDEVYTAGVDGILCKHDGRSSKAPKDNYGGGGCAIGKKYMLSLTFNAPKEAFDDPSQYLFQGKSVDDLFYPYHMNFRFFAMEPLPTFSCYDVVKNPEIENDFKRLEEHLNTVFKK*	NO signal	NA	NA	Flavoprotein-like superfamily
B488_05920	B488_RS02885	MSRENKNINPLVFLPGLLCDQYLWQHQAQALSDVIDTFIADLTHDDTIADMARRVLKIIPHHFSIAAFSMGGYVAFEILRQAPERVTKLALFSTSAAPDSEERALQRRSTITSLELGKFKGITYRFLPKLIHISCVTNSLGEELQAMSIRVGSSAFLRQQKAILNRPDFRPILRNITIPTLVASGYEDTVIPVSEALNIHHNIPGSKFYLFTQCGHIPPLEKPQETNEVLRQWFYPVSQT*	NO signal	NA	NA	Alpha/Beta hydrolase fold
B488_06100	B488_RS02965	MKILIDYLLSIICVVVLRLLAFFLGFGILMSAQASEFPVTVQSCGKPLTFTQAPKRAIINDLNMSEMIFALNLNSRIIGLTGISGWYKMTPEFRKKMGTIPELSPKYPSLETLLAVNPDFFFAGWNYGMKIGGEVTPDTLAKYGIKTLVLSESCVFENHAYQHASMDLLYNDILTLGKIFGCEEKAQILVKQWKEKLASIPKLSSSHNPPKVFVYDSGEDKPFTSGVYAMPTAIIEAAGGRNVMDNMMSSWSSTSWEIVSAANPDVIILLDYQKGNDSMMLQHFLEKHPLMKYTTAVKKQQYLKLKYSELTPGPENISAIEKLSRTLYKVATP*	SP	NA	NA	ABC transporter periplasmic binding domain
B488_06260	B488_RS03045	MQRKLNHDTQNGSAVYSPLTLKIYDWWVLGFSNSYVWRCPTSSVLLPFFQKYLSANHLDVGVGTGYYLAHSFLFKEQKIALFDLNYNSLEATRNRIKHFQPLLIQEDILNPTEKLGNQKFESISLFYLLHCLPGNMPIKAAAVFDFLRQHLTANGTLYGATILGDQVIHNWLGCRLMNLYNKKGIFDNQHDTLADLEATLSRFFKKISVRQHGKVAMFTAKLPT*	NO signal	NA	NA	S-adenosyl-L-methionine-dependent methyltransferase
B488_06280	B488_RS03055	LSNLSIKTAEAFKALLAPAPYKGIYGGRGSGKSHFFAELLVEDHLLTPGLLSVCVREVQKSLEQSAKRLIEKKLVDFGLGAKHGFKVFRDRIQTPGDGLIIFQGLQDHTAESIKSLEGL*	NO signal	NA	NA	0
B488_06480	B488_RS03155	MFFIKKLLFKFNKSNHAGIAIITALLFPVLLDSGTCIFDIVNVIRIKQLLEDSSYGAVQDCMNEILEKLSSQSHQEIKEIIKGNIKNHLYLKKEFSDQEIQRITDNAFIQISDPKKDTPKHKPLKYTIKTYLKHDVFIYSTLLKFALHTLDYQKMPVNSNNAINLSLPIVKVVMVLSSNANLGRFLKGKIKPPPHGITFERLMAMKLLDHLHDHFLRSKKRHLLMGAIQYAKSIKSLPFISSELSSDWKLAKEFSKNLNVKYEMGWDSPAKALDKAKKMLNCSDCNNNNLYKRYVILFMGPITKNKAHLPAGGPEKTLEDTKKYCMALHEDGIEIISVMLDFDLEVMNVLQQCASDGHYYNVEYSGTNSVTAHSQDIASGIIDDYEKAKKYNFIDL*	NO signal	NA	NA	von Willebrand factor A-like domain superfamily
B488_06490	B488_RS03160	MVSYNKHWFKFHELRHGNFSLISAIIFPVFMITGVFFYDIINLMTIKNQLQEVTRTAANDSINQVSGNISLDVISKLIKVKITNYLAINQGFSTENIEQIINATSISVQNLSTLPIVYLIKTHIHYNPLIYSSVFKYFYSDISIDIQDSEKVSISSDKIIKIIYTCCS*	NO signal	NA	NA	#N/A
B488_06530	B488_RS03175	MNTSTIKFYSLLVLLYFSDMVLLLSNIWSSLKVTSSPVFLGVTLSVGSALPFLLRRLKFMKIKKFIDISELYKRRVIIYSILFVSSVLNYSDTKFGFIITSLSIGYLSLITLSTLESSNSKLVLDNHISSYSASRIMQTLVQIGSFFGALTSGYFLTKINYNQFITCLCIFDIVVSLFGNLLYTEKKDHFTQDDSEVIEEEDVIISKKLKYLSIAIGLIGLHICAFNTLTPVLFQNVKNLSANYYGTCSGVAGVGAFLAAFINIKKFNFLLPSLILSVADIIFTQTNIPLLAVLVCFFIGFSINTIRINIRKEIIDETTTKIEADSVSKYSATIYTFSQSIGPLAFGLLTSNILLGVNSSVYLFPVVGSSIFIFIFFMQRGINQKCQKTQS*	NO signal	NA	NA	0
B488_06550	B488_RS03185	MYSASEIKNGNVTLKKWEQVVFADFDAVINNKDRPFPCVFAVNGYKKDMLRFSFYEEIKAAALRDDLCEFCENYQSYGKQTSFVVFEQPLPIKTIKEYRVKFWNILNDLSRLDNNSWPANIPECLDHPEWEFCFHGEAMFIVCNTPAHVNRLSRRSPGFMLTIQPRWVFDDLLDTEIKANNAFATVTKRLEPYDIASKSPFLGKYGDPHNREWMQYFLDDGEDKKICCPFRKMQKNNPDKTKMKEDDS*	NO signal	NA	NA	Uncharacterised protein family, YqcI/YcgG
B488_06560	B488_RS03190	MIVEFSHIDVSEKHVIYDLLYKLLPEQGCIEFQRDAPNKGHLWHQHQNSETLLIIEGELEFFYKDKSKICRPGDVIYLPSMIRHQSIASNQGCVYAIATQLINIG*	NO signal	NA	NA	RmlC-like jelly roll fold
B488_06700	B488_RS03245	MPYTAEISRSNPTAFLFLIDQSGSMEDKMSSGHSKAQQVADVLNRTLATLITRCTKSEGTRNYFDIGVIGYGGTDVYNGFQGKLGSSIFCPISIIESSPLVIEERKKKVDDGAGGIVEKSIKFPVWFKPEARSGTPMCRAITKTAEELAAWCDTHPDCYPPTVLHITDGESTDGDPEQLSLQLRQIETNDGAILMFNLHLSTLPEVNPVVFPAAESDLHDSYSKLLFHMSSQLPDHLVRFAQEKGFNVNTESRGFIFNADVVQIVDFFDIGTRASQLR*	NO signal	NA	NA	von Willebrand factor A-like domain superfamily
B488_06710	B488_RS03250	MKVLFQGQVPKDTEYPEANEDAVAISDRGNRIAISDGASESFDSQTWARLIACQFVENSTLDEFWLTTIMQKYKSNFDLSSLSWSKQEAFERGSFATLLGVEEDADRRAVDIVTVGDSLAILLDDVDFVESFPYKNSEEFRQKPLLFCTHLSDNTFFLHPNFSLEHRKTWNLEKYVCPLLMCMTDALGEWALRHAAQGNSQWHFLREMSDPALFRDVVLTERANKRMRVDDVTLLIISFDMVKGHEISLL*	NO signal	NA	NA	PPM-type phosphatase domain superfamily
B488_06780	B488_RS03275	MKKYKLVTFDIFDTLLHRRIRAPVDIFEAVRLAVMQNKIALLNHNTLMSFTHDRMRAESEARQHLEKIIEAEGEVSFSEIYDRYEDMTGCEPELRNLLESKELELEKAFLFASDTGLKVFDEMKGMAEQVAFISDMYLPSDWLSTILEEKGFRGASKLPIFVSAEYRKSKWRGTLYQEVAQALGVTPSAAWLHVGDNIHSDISQASNQSISTRFADWAKVDNRRIPTTATHTEYLVRSILDFIDLPQARHFLPSDGYSSIGYRLFGPLIFGFMMWVMARTKEAKLNKLVFIARDGQLPHQLFETLKTQYGLSQVSTSYVYFSRSVGLQFGLKEWDVDQLLTVLGSGRIHRSIESCLAMLGYDANLMPPLLERFGFKIGDIVSKNRRSVAHLLFTTIFDH…	NO signal	NA	NA	HAD-like superfamily
B488_07060	B488_RS03410	MQEMSFLDDKRRATRRLVDVIRQQCLGMTFRALADQTGVAVNTVKNIAHDLIQQLEQTVRYETPVIMGIDEVNLAGGYRCVITNLATNNVFEVLELRTQDHLKPFFRALPDREKVEWVCTDMWRPFKHSFSEFLPNAKLVINKFHVVKMASEALEEERKKYQAQLSKDERIKVKKSIRWMTLKRPNNLTPAEQEALAIVHEKIPALAVAYDFKESFFAIYDEPDKQQAKHAFEAWKNSLPDKSMEPFRKLVKTVHNHYDDIFAYWDAPLRITNNYTEGLNGLIKISNRLGRGYSYEIIRAKTLYSAEARKVGSGIRSGREKVEYGPHIPTLLKQVESGELD*	NO signal	NA	NA	Transposase IS204/IS1001/IS1096/IS1165, DDE domain
B488_07270	B488_RS03510	LQGSTLKTSHKNRFFDGQFLISMPQIQNDYFFQSIVYICEHSSAGAMGFVLNRLQKHLTFMDLLVHLDIVQNNDCDISYKKFKHVRILSGGPIDPECVFVLHSTDYKSEYSVPVSKNIFLTSNINIIKEISTGNKPKKSAIVFGYAGWREGQLEAEVAHHYWLTCPAFEDIIFDMDYTKKYNKALALLGINSAMLSSQVGYV*	NO signal	NA	NA	Protein of unknown function UPF0301
B488_07280	B488_RS03515	MQGSQISKRYKGLSILTNLLILCHVIFFSFKNNVFNRLPMYSADHVYKIRCIIIQALIFLVVIFRLPSQAAWSNWVMIEGGQIRLNAFHSNQEGIVHGLLEIKPNPQWITYWCFPKETSPVFSIISSQEWVLDKIEFPAPKHFYENKIERFGYDTPVSLPVIIHKKNKESSTPLNLHVEVNFCQKEQCVLLKADFTIDFDKDNKNNNNVEANMFYNARVLLPQQPTDDFRLKQLERTGKELNLIFTLPNTVFHGEIFFVSPKGEVFWKDFQNKQAVSLILNDQDTKGQWLLTVKAGERAMEMPLILD*	NO signal	NA	NA	Thiol:disulfide interchange protein DsbD, N-terminal domain
B488_07380	B488_RS03565	MDKNNSLRCVIIQLLFIFGIMFVPSVSAAEITEEHLKAAHKAIKALNVTAQFNVILPNMAEKLKSNLIQVYPNYSDSIAAVVNDQALKLVVRRVDLEKEIENIYAKNFTISELNVISEFYSSEAGKKLLANGPTIITDMMKSADVWAASLSKDISKNTDEALAKIIKDKPIPEDVKKTGIKK*	SP	NA	NA	Domain of unknown function DUF2059
B488_07890	B488_RS03785	MIRNIEDHTKKRRTRHCSCRVNDRKTETGWFSRTKKQQQRSIGFLGGKNTIMKPHETMMIILDAVKQSCAQKNIDFY*	NO signal	NA	NA	#N/A
B488_08060	B488_RS03845	MSSDVFAVVGATRGTGLHIATQLLKRGKKVRVIARDATKAKSLLGTKAEVIAGDVTIRESLGTALKQDCQAIFYAVDMSSGITGRGFLSSAAEIRNVTYQGFVNVVNEARANDFNGRIILLSGMGCDRCSTLGVLLNTIKGNLQKNMVDREQFLKESGLDYTVCRGAVLNNNPGNAQRIVVKAPENTLSLMRQITRADFARVLIAAAERPIASRKTYDVFNEPGPPNDEEDIEFQFQNIP*	NO signal	NA	NA	NAD(P)-binding domain
B488_07710	B488_RS03705	LFFLLLIPVEVHSQHLFTIEDHIYRSIKGFSSRVRYLVLHCTQENFLDSVQILGQNGQLSAHYLVPDPSDPTYLSEGFRNIVIFNLVDEKDRAFHAGASGWEERTNLNDTSIGVEIVNRVTIEGDEYHFTPYPLEQRKAVIQLARSIIQRYPYITPTHVLAHSDIAYTRKNDPGPLFPWKELYEAGVGAWYDDQTVADFKEQIKAGTVKISKEALVPKFRKYGYAVEFTIDDSAYQQLVKAFQMHFRPEKYDGVMDSETAAILYALNHKYFYDHDDVSKSS*	NO signal	GO:0008745|GO:0009253	N-acetylmuramoyl-L-alanine amidase domain	N-acetylmuramoyl-L-alanine amidase/PGRP domain superfamily
B488_00740	B488_RS00370	LIAHAMYIKDERNISKVVIDFNDYPETSINYFDTPPQIVINLPETAFEFASDSLKAQGFFSKIAYNLTEKHTAKIILTPLFPAHITQKKVVVIKDKMLYRLILEVERISAKDFNTILSNQSEQNHNTSSLPEFPPDTPNPHSNFIIAIDPGHGGIDNGASGKNTGTPEKNITLSLGLALKKYLIGQKGITVIMTRETDEYLSLSQRVSIAHEHHADLFISIHADTLNNNKIRGATIYTLSEKSSDRLAANVAKRENLSELLSKNEPLKEPAKEPAEVKNILLDLTKRETQTFSNSFAKSIIKEFKKAHIALTNNSHRHATFQVLQALNIPSALLEVGFLSNYNDELLLLNEKWRDRIAKTTAQAIINYQNSILKNKSFE*	NO signal	GO:0008745|GO:0009253	N-acetylmuramoyl-L-alanine amidase, catalytic domain	N-acetylmuramoyl-L-alanine amidase, catalytic domain
B488_01190	B488_RS00595	LFVFVLSSCQFNEFFYQDKSSESVVGPSSHPQIVEKLRDKNSRIRLDIEQHFRIVSGYGGEYHNKKVELLLARIVGALTRVSGSSKHLYRVIILNSSSVNAFALPGGNLYVTRGLLALCNDASEVAAVLAHEMAHIILNHGVERQQEQQKSFNQLAMSDMVPSDITEKQMFAQKKLQLAAFSRNQELQADATSVRMLSKAGYDPYAAVRFLSLMSEYNKFALIYADSKQNFNFLANHPSTPQRIQLIRLAAANFSVDENVGERGRDYYLLGIDGLLYSDVPENGFLLGQTFFNKTLGISFDIPFGFQGGTKSEVLLAVSHDGVTIRFDTIDNFNNMSLINYIKSGWVKGINLETIKSVKINDLDAITSKAFVDRWSFDVTIISYQRYILRLITAVPKDS…	NO signal	GO:0004222|GO:0006508	Peptidase M48	0
B488_03250	B488_RS01620	MGKIYFFITSMLIFIIFQDLGIAKQGESGELRVISWQAVSTLNPYLSGGDKDAQAASLVLESLASFNSKGQLVAKLAENIPTLENGGISADMKSITWKLKKGIKWSDGSNLTADDVVFTWKYCTSPGIGCQQKSYFNGISSVEAIDPLTVKIVFENPRAYSYGVFTSLVSPIIHKEQFKNCLGVKASECTSANFNPHGTGPFRVKDFKANDVVIFEVNPYYRNPEKPFFSKVTLKGGGDSLSSARSVLETGEYDFGVNIQVEPEVLQQIVKKSVKGVIGSAFGGTVERINLNPFAVDFSLGSKRSTKEAGPHPFLSDPSVRRALSIAIDRSLIVDEGYGPSGRPTCNILPAPEAYVSTANDWCLKQDIEGANNLLDKAGWVKGSDGIRSKNGVRLSMLY…	NO signal	GO:0043190|GO:0055085	Peptide/nickel binding protein, MppA-type	0
B488_01400	B488_RS00700	MLSNILNLKTGSIPQDVTQGPFPASKKIKIQGSIYPEVQVPMRQIFLHDSANEPPVIVYDSSGPYTNDIPDISVDKGLVRFREKWILERQDVDSYIPQSDKKSFTQDKDVAPAFPVTHRVFRAKKDKCVTQLAYARAGIITPEMEFVAIRENLGRKNMMQEQKGIGKSKNRIPDYIIPEFVRQEIASGRAIIPANINHPECEPMIIGRNFLVKINANIGNSAVTSSLSEEVEKMVWAIRWGADTVMDLSTGRNIHNIREWIIRNSPVPIGTVPLYQALEKVGGIAEELSWDVFRSTLIEQAEQGVDYFTIHAGLRLHYIPLTIDRVTGIVSRGGSIMAKWCLYHHRENFLYEHFEEICDICRDYDVSFSLGDGLRPGSIADANDAAQFAELETLGELTK…	NO signal	GO:0009228|GO:0016830	Phosphomethylpyrimidine synthase	0
B488_02780	B488_RS01390	MIKKLHVEHRDVLKRLRALIVEPLDYQERLNRLVKQIAEDMAFHVCSIYVLSPDGLLELYATEGLNKDAVHKCKLKIGQGLVGNVAAFARSLNTSDGQSHSSFFYLPETGEEMFHGFLGVPILRVGRLHGVLVVQDKDERIYNDDEVEIIETIAMVLAEMIAVHEREVDKSIEQKSLHSVSIDGSPYNGGIGFGNVLLHNPRVFVRNLLNEDPEKEVSRLGQAIGNLRISIDRMLLRGDMLREGEHRDVLESYRMFANDQGWLKKIEEAIRNGLTAEAAVEKVNNDYKVRIMRFNDLHNKERIYDFEDLANRLLRHLIRDDNHSSNSPVPSNAIIFARSMGVAELLDYPNSQIKGLVLEEGTITSHVVIVARAMGIPVVGQVKSAVALAENGDSVIVDG…	NO signal	GO:0009401	Phosphotransferase system, enzyme I N-terminal	Phosphotransferase system, enzyme I N-terminal
B488_01350	B488_RS00675	MLNWEEKFSTRLNRMHSSEIRELLKLLERPDIISFAGGIPDANLLPKEFFKEAYESILSKNGSFALQYSISEGYLPLREFIASEMNEIGISCSAANIIITSGSQQALDYLGKLFLSPGDTAFVRAPTYLGALMAFNAYEPVYSCLSLDQTLYLKSYKDSGKDVRNKMKFAYVSSDFSNPTGETLDLKNRENLINFIDEMDIALIEDGAYQALRFDGEKIPPILALEIKQKGHINKTRVIYTGSFSKTLSPGIRIGWICANIEVIKKIILIKQASDLHVSTINQMAMHYAASYGLEAQLKKIKKVYSHRRDCMLTALSKHMPKSVTWTKPEGGMFIWMNLMEKLNTATLLKQSLESEKVAFVPGSSFFADRSGTNTLRISFSCTEKEIIEEGIERLSRLI…	NO signal	GO:0003824	Pyridoxal phosphate-dependent transferase domain 1	Pyridoxal phosphate-dependent transferase domain 1
B488_06930	B488_RS03350	MIRQYELVERIQSYNPNVNESLLNKAYVYAMQKHSQQKRASGDPYISHPIEVAAILADMRLDESTIVVALLHDILEDTTATRAEIDELFGPEVGHLVEDLTKIKKIEIVSFKTKQAENLRKLLLAICDDVRVLLVKLADRLHNMRTLDYMPLDKRIVISKETMDIYAPLAGRMGMQDMREELEELAFSYINPEAYKTIKDRLEELSRRNGSLVLKIEEELKELLEENKILNAWVKGRQKRAYSIFCKMQSKSLSFEQLSDVYGFRIVVEDIPSCYQVLGIIHTRWRIVPGYFKDYISTMKQNGYRSLHTTIIGPSYQRIELQIRTIAMDEVAEYGVAAHTLYKDRRTKDDIEVLLSETSVYLWLRQTIKSLAEGNSSQEFLEHAKLELFQEQVFCFTPK…	NO signal	GO:0015969	RelA/SpoT	RelA/SpoT
B488_06990	B488_RS03380	MSEIRLYIQDKKKRVEEFFELLSCSFWESHYAISTVEINEKSDISEISLYVNSHEESDIRTRLVSLLQDINFNGLIHKEILPEIDWISKSISELKPIHVGRFIIHGAHDRHNVINAHNFTIEIEANQAFGTGHHETTVGCLEFIDQLTRLRTFKNALDLGTGSGILAIAIAKSAKISVFGVDSDPIAIRIAQENAVLNHVSLKTSFDVSTNFEARTFHRKSKFDLIVANILADPLIKIAPQLVRHLNPKGFVILSGILDSQCWKVIASYRREGMIYRRMILNNGWVTLLFKKKILYKPLFLEKLFFDIDIKDFFMHEICSY*	NO signal	GO:0006479|GO:0008276	Ribosomal protein L11 methyltransferase	0
B488_05630	B488_RS02740	MVATGNYTDFKNKSLQSLSEDLIDSRIKKKYKRHLLFITAIMFIIMSMILFYINLGADKSRYDYITENVKQGDIEVIVTATGSLAPTKEVSISSELSGKVLEVYVEADDIVHVGQVIAQIDTQKIQADVHAMRAKLNQAAANLLKSQLDAQLTKKKLNRRKELMQTQNISKEDLDISQYAYDEAVALERANKATVQAAQADLKLSEINLNKTRIISPINGMVLQRNVDPGAIVAASLSAPTLFSIASDLKYMQLEAAIDEADVGTIKKGQKAHFTVAAYPKIRFPAVINAVHYSATTVSNVVTYQAIFSVDNSALLLRPGMTATADITINKVQNKLLIPNAALRYNLPESAKTKNTSFWKKLLIMPRRPSNNQGLVRSSDDKKSVWMLIDNHPKNVFIK…	NO signal	GO:0005215|GO:0016020|GO:0055085	RND efflux pump, membrane fusion protein	RND efflux pump, membrane fusion protein
B488_00930	B488_RS00460	MEQKNINPDHKNLLQIDKNIDSKPLESGLYVISTPIGNLEDITIRALKVLSNVDIVACEDTRLTSILMDRYSIKAKLYTYNEHNSHKMAKYFLDALQEKASIALVSDSGTPLISDPGYHLVYLAIQKGYRIIPIPGPSAPLAALVASGLSNKSFFFAGFLPAKRKAKRDLLITLASIPSTLILFEAPHRLKETLKDCSEILGGERFATVCREMTKIYEEFQRHTLSNLELIYKEKTQIKGEIVLVVGPPDKQPNPLNEEEVDKLLYSLYQKMSKAKAASTAARITGMPRKQLYTRLLEKEIVNASS*	NO signal	GO:0008168	rRNA small subunit methyltransferase I	rRNA small subunit methyltransferase I
B488_00790	B488_RS00385	MTSRVLIVSDIQNRTKMLEVYLRKEYFEVITVLNALEALAMCQSVKIDVIVIDVNIFDAFEICERIKSYYSIPIAMIVKDCEQLSRLKGLKSSVDDFLIESIDDLQLIYRINNLLNYKKLIDEVHFFSQKFGFQSIESFLHSRRDRLEIPDLILLMDVHRSSQEDLVKLLKPIGDVVVFSELQAEAYAAIEQYFGLIIVNTIGADFNSLHLCSQLRLLEKIRFVPVLLIIAPDDLKNALKSLKLGMDDYILYPIEPNEFIVRCLMQIRRKRLQEVLITVIKETVQQPITDPLTGLKNRNYLENCLDDLFNLARLEERSLSLILTDIDRLQAINGIYGNTAGDNLLCEFASRVCAVACFDDIIFRYEEDGFLLVMPNTPIELATSIVNILRMSIENTPFI…	NO signal	GO:0000160	Signal transduction response regulator, receiver domain	GGDEF domain
B488_00200	B488_RS00105	VSILSIIQSFIGLHSRNHKFSDDHHIQHENFTIEKFREQGTKIALQELSSSFPSLPVDFFKSIYNNEKSILRSHRSYILDIESGGSITPSIELILDNYYIVEEAIKEIKRSFSNRLYKQLPSVRVSGLKVPRIVVLISFYVSHTCCVFSHEKLVAIVEGFQSVEDLTIGELKAIPGLLRFFLIDRLQRLLIRVEHSRQMRQKASDAVNQLLAMDSVSERNSFCNELEAFIKHDTFITFFLLYIKSNLPDLESVFDELEKRFKEVGRDLNLVSIEQQKKLNADSSMISSIIDSLRKIDSIQWALWIEEVSSINLFLRKNSDYGELDSESRNQYCNIIENLARRSGCSEMQVAKKAISMLADVSVSEKITRPANIGDFLIGLHSKKIKKQIRYKTTFFEYF…	NO signal	GO:0003824	Six-hairpin glycosidase superfamily	Glycosyl hydrolase 94
B488_03410	B488_RS01690	MYKRKPNIVILMADQLSASALSAYGNKVSITPTIDCLATEGVVFESAYCNSPLCAPSRASFMTGQLISENEVYDNAAEFHADKPTFCHYLREHGYNTWLSGKMHFCGPDQLHGFNERLTTDIYPADFGWTPDWQEPNQRLDWYHNMSSVLEAGECVRTNQMDFDDEALFYARQRLYDEARHGNEHPFLLLMSLTHPHDPFTIPRRYLDRYREEAIDMPKVTAAQVSSDPHSDRLRAMYQLTDNLLSDDHVRRARHAYYGALSYVDDCFAQIITTLKETALYTNTIVIITSDHGEMLGERGLWYKMNFFEGASRIPLIVYGPALFPSRRINANVSLIDLLPTLIEIAAGDNYANFMPAAPLHGVSLVGHLNGKDGPDTAFSEYLAEGALGPMVMIRRGKW…	SP	GO:0008484	Sulfatase, N-terminal	Choline sulfatase enzyme C-terminal domain
B488_00860	B488_RS00420	MQKIDFRLNAIVDSSLQGNLSHMARIAALNGATIIQYRDKQNSTRMMIEIATSIIKAISETNIPLVINDRIDVALAVGAHGVHLGENDPEPNIARRILGPTAIIGRTVKNDLDAQIAIESPINYACIGGIFETTSKYNPNPPIGVDGFKKLYTKIKKARPDLPIGAISGINKQRAPLLIQAGADGIAIISAIFSTSDIAISTRSFREIIDTTLERKNHDC*	NO signal	GO:0004789|GO:0009228	Thiamine phosphate synthase	Thiamine phosphate synthase/TenI
B488_00320	B488_RS00165	MSFSRKLRGRLVSGWLILDKPVGIGSTEIVSTVKNLFGAQKAGHAGTLDPLASGVLPVAFGNATKTIPYVMRGRKVYEFNITWGEERSTDDIQGKVLYSSQYRPTSKEIKIVLSKYTGIIEQIPPNFSAVKIKGERAYNLARNGIRFDLPSRKTEIFCLKFLKYVNRDTSSFRVECGKGTYIRSLARDIGRDLQCYGYVSDLRRTYVSPFLEEALVPFSSLLSFKEIETQDERLKVLDTYIINVTKALSGLMHFAVSDIQANCIRKGKSILVDGYEDEVFPADAYVTMQGSLVAIGQVNYRKFHPCRVFL*	NO signal	GO:0001522|GO:0003723|GO:0009451|GO:0009982	tRNA pseudouridine synthase II, TruB	tRNA pseudouridylate synthase B, C-terminal
B488_01020	B488_RS00500	MKNLSRYNQQIMLPEIGEEGQALLHCAHVLIIGAGGLSSTLLPILTGAGIGTISLYDEDHVEEKNLHRQTLFTMNDINHFKAKVAATRLESINPDCKIKPYIQRLTPANVAEAVAPADIIIDAADNFAVTYILSDACLDNKKPFVSASVLGLLGFVGCFCNEAPSYRAVFPSLPSQANSCSTTGVLGGVVSIIASIQAQLVLAYLLKFKPAPPGLMITFNGHGFIFGSFSFLNAPEPEENKKIPFISMNNICSSDIIFDLRSVEEMPSLPIKESIRLSLEDIPLWASNLSGNREQRIVFCCRSGLRAANAAYYFKEAGFSKVALIAFSAT*	NO signal	GO:0008641	Ubiquitin-activating enzyme	0
B488_01230	B488_RS00615	MNPHQLEYFRSKLIAWKNDIISELNETLQSLSKENIHHPDDTDRASSETDRSVQLRARDRQRKLISKIDAALQRINDSTYGYCEETGEPISIKRLNARPIATLSIEAQERHERLEKLYCNDVFP*	NO signal	GO:0008270	Zinc finger, DksA/TraR C4-type	DksA, N-terminal domain superfamily
