# Supplementary material for: A synthetic ‘essentialome’ for axenic culturing of ‘Candidatus Liberibacter asiaticus’
Source: BMC Res Notes. 2022 Apr 1;15:125. doi: 10.1186/s13104-022-05986-5 (PMC8973516; doi:10.1186/s13104-022-05986-5)
Supplement: Supplementary file 3 — Additional file 3: Culturability-related ‘essential’ L. crescens genes encoding hypothetical proteins that are either secreted or are membrane localized. [file 13104_2022_5986_MOESM3_ESM.xlsx]

## Sheet: 95 Essential 30 hyp. Lcr 
Culturability-related "essential" hypothetical proteins of Liberibacter crescens predicted to be either secreted or membrane localized
Old Locus tag	New Locus tag	Protein Product	Noncanonical SecP score (threshold 0.5)	SignalP prediction	Membrane localization prediction (TMHMM)
B488_00060	B488_RS00035	hypothetical protein	0.10619	Lipoprotein signal peptide (Sec/SPII), Cleavage site: LDS23-C24Q. P = 0.9843
B488_00270	B488_RS00140	GtrA family protein
B488_00330	B488_RS00170	30S ribosomal protein S15
B488_00580	B488_RS00290	YbaB/EbfC family nucleoid-associated protein
B488_00870	B488_RS00425	translation initiation factor IF-1
B488_00880	B488_RS00430	septum formation protein Maf
B488_00890	B488_RS00435	DNA gyrase inhibitor YacG
B488_01040	B488_RS00510	sulfur carrier protein ThiS
B488_01330	B488_RS00665	hypothetical protein	0.255586
B488_01660	B488_RS00825	tetratricopeptide repeat protein
B488_01880	B488_RS00940	DUF4354 family protein
B488_02310	B488_RS01140	hypothetical protein	0.958795
B488_02340	B488_RS01155	HAD family hydrolase
B488_02940	B488_RS01485	DUF1344 domain-containing protein
B488_03200	B488_RS01595	30S ribosomal protein S18
B488_03340	B488_RS01660	hypothetical protein	0.078492		YES
B488_03470	B488_RS01720	biopolymer transporter ExbD
B488_03590	B488_RS01780	ATP-dependent Clp protease proteolytic subunit
B488_03610	B488_RS01790	outer membrane protein assembly factor BamE
B488_04000	B488_RS01955	aspartate 1-decarboxylase
B488_04180	B488_RS02040	50S ribosomal protein L29
B488_04280	B488_RS02090	50S ribosomal protein L30
B488_04470	B488_RS02175	Glyoxalase I; GloA
B488_04810	B488_RS02325	hypothetical protein	0.083784		YES
B488_04820	B488_RS02335	hypothetical protein	0.311806		YES
B488_04850	B488_RS02350	helix-turn-helix domain-containing protein
B488_04860	B488_RS02355	hypothetical protein	0.06066
B488_05030	B488_RS02425	hypothetical protein	0.082779
B488_05070	B488_RS02445	hypothetical protein	0.151906
B488_05220	B488_RS02525	hypothetical protein	0.262899	Signal peptide (Sec/SPI), Cleavage site: AFA19-A20G. P = 0.4277	YES
B488_05340	B488_RS02585	phosphoribosylformylglycinamidine synthase subunit PurS
B488_05570	B488_RS02700	hypothetical protein	0.10512	Lipoprotein signal peptide (Sec/SPII), Cleavage site: LSS21-C22K. P = 0.9978
B488_05760	B488_RS02805	hypothetical protein	0.080774
B488_06230	B488_RS03030	hypothetical protein	0.266653		YES
B488_06470	B488_RS03150	cold-shock protein
B488_06550	B488_RS03185	YqcI/YcgG family protein
B488_06560	B488_RS03190	cupin domain-containing protein
B488_06800	B488_RS03285	hypothetical protein	0.949855
B488_06820	B488_RS03300	succinate dehydrogenase assembly factor 2
B488_07080	B488_RS03420	bifunctional nicotinamidase/pyrazinamidase
B488_07270	B488_RS03510	YqgE/AlgH family protein
B488_07320	B488_RS03535	ATP synthase subunit B
B488_07360	B488_RS03555	3-deoxy-7-phosphoheptulonate synthase
B488_08080	B488_RS03855	hypothetical protein	0.095303		YES
B488_08090	B488_RS03860	2-amino-4-hydroxy-6-hydroxymethyldihydropteridine diphosphokinase
B488_08100	B488_RS03865	dihydroneopterin aldolase
B488_08110	B488_RS03870	dihydropteroate synthase
B488_08200	B488_RS03920	hypothetical protein	0.10932
B488_08270	B488_RS03955	hypothetical protein	0.344965	Signal peptide (Sec/SPI), Cleavage site: TFA20-A21L. P = 0.9096
B488_08500	B488_RS04070	preprotein translocase subunit SecE
B488_08960	B488_RS04300	hypothetical protein	0.064319
B488_09010	B488_RS04330	DUF3892 domain-containing protein
B488_09130	B488_RS04370	HU family DNA-binding protein
B488_09200	B488_RS04405	hypothetical protein	0.062174
B488_09300	B488_RS04455	cupredoxin domain-containing protein
B488_09310	B488_RS04460	FTR1 family protein
B488_09350	B488_RS04480	hypothetical protein	0.123088
B488_09370	B488_RS04490	hypothetical protein	0.139823
B488_09480	B488_RS04545	hypothetical protein	0.168707		YES
B488_09700	B488_RS04655	protein-L-isoaspartate O-methyltransferase
B488_09710	B488_RS04675	LpxXL	0.095005		YES
B488_09750	B488_RS04695	beta-hydroxyacyl-ACP dehydratase
B488_09760	B488_RS04700	AcpXL	0.03412
B488_09790	B488_RS04715	Asp-tRNA(Asn)/Glu-tRNA(Gln) amidotransferase subunit GatC
B488_09940	B488_RS04820	hypothetical protein	0.524055
B488_10190	B488_RS04945	YggT family protein
B488_10110	B488_RS04905	acyl carrier protein
B488_10230	B488_RS04965	peptide-methionine (S)-S-oxide reductase MsrA
B488_10310	B488_RS05005	hypothetical protein	0.170318
B488_10350	B488_RS05025	DUF1134 domain-containing protein
B488_10360	B488_RS05030	hypothetical protein	0.218771
B488_10510	B488_RS05105	GAF domain-containing protein
B488_10920	B488_RS07220	hypothetical protein	0.914158		YES
B488_11080	B488_RS05390	twin-arginine translocase TatA/TatE family subunit
B488_11100	B488_RS05400	twin-arginine translocase subunit TatC
B488_11240	B488_RS05470	prephenate/arogenate dehydrogenase family protein
B488_11320	B488_RS05510	3-dehydroquinate synthase
B488_11370	B488_RS05535	hypothetical protein	0.184265
B488_11410	B488_RS05555	hypothetical protein	0.049111
B488_11510	B488_RS05600	porin family protein
B488_12110	B488_RS05900	hypothetical protein	0.866083
B488_12200	B488_RS05940	DUF4164 domain-containing protein
B488_12210	B488_RS05945	cell division protein ZapA
B488_12520	B488_RS06095	response regulator transcription factor
B488_12560	B488_RS06110	diacylglycerol kinase
B488_12740	B488_RS06205	hypothetical protein	0.571482
B488_12750	B488_RS06210	transcriptional repressor
B488_12900	B488_RS06280	Flp family type IVb pilin
B488_13040	B488_RS06345	integration host factor subunit beta
B488_13050	B488_RS06350	RNA methyltransferase
B488_13330	B488_RS06490	DNA recombination protein RmuC
B488_13410	B488_RS06535	alcohol dehydrogenase
B488_13530	B488_RS06620	phosphoribosyl-ATP diphosphatase
B488_13560	B488_RS06635	response regulator transcription factor
B488_13600	B488_RS06655	HPr family phosphocarrier protein
