# Supplementary material for: A synthetic ‘essentialome’ for axenic culturing of ‘Candidatus Liberibacter asiaticus’
Source: BMC Res Notes. 2022 Apr 1;15:125. doi: 10.1186/s13104-022-05986-5 (PMC8973516; doi:10.1186/s13104-022-05986-5)
Supplement: Supplementary file 4 — Additional file 4: Survey of 95 culturability-related ‘essential’ genes of Liberibacter crescens for homologs present in the genomes of 13 economically/medically important uncultured bacteria. Among the 65 annotated genes, 19 genes had no homologs in any of these bacteria. [file 13104_2022_5986_MOESM4_ESM.xlsx]

## Sheet: 95 Essential Lcr comparisons
Additional File 4: Conservation of genes evidently essential for culturability of Liberbacter crescens across 17 uncultured bacterial genomes
Abbreviations: Las, Ca. Liberibacter asiaticus; Lam, Ca. Liberibacter americanus; Laf, Ca. Liberibacter africanus; Lso, Ca. Liberibacter solanacearum; Cpau, Ca. Phytoplasma australiense; CPma, Ca. Phytoplasma mali; OYP, Ca. Phytoplasma asteris OY-M; MBSP, Maize bushy stunt phytoplasma; CCru, Ca. Carsonella rudii; Cpar, Ca. Profftella armatura; Wol, Wolbachia spp.; Wg, Wigglesworthia glossinidia; …
			Class
			α-proteobacteria									Mollicutes				γ-proteo	Other
			Plant Pathogens						Animal Pathogens		Insect Endo.	Plant Pathogens				Insect Endo.		Environmental
Old Locus	Locus tag	Protein Product	Las	Lam	Laf	Lso	Cpau	CPma	Ot	Ric	Wol	OYP	MBSP	Ccru	Cpar	Wg	CMt	CBsi	CBsi
B488_00060	B488_RS00035	hypothetical protein	-	-	-	-	-	-	-	-	-	-	-	-	-	-	-	-	-
B488_00270	B488_RS00140	GtrA family protein	-	-	-	-	-	-	-	-	-	-	-	-	-	-	-	-	-
B488_00330	B488_RS00170	30S ribosomal protein S15	-	-	-	-	+	-	+	+	+	+	+	-	+	+	-	+	+
B488_00580	B488_RS00290	YbaB/EbfC family nucleoid-associated protein	-	-	-	-	-	-	-	+	+	-	-	-	-	+	-	+	+
B488_00870	B488_RS00425	translation initiation factor IF-1	-	-	-	-	+	+	-	+	+	+	+	+	+	+	-	+	+
B488_00880	B488_RS00430	septum formation protein Maf	-	-	-	-	-	-	+	+	+	-	-	-	-	-	-	-	+
B488_00890	B488_RS00435	DNA gyrase inhibitor YacG	-	-	-	-	-	-	-	-	-	-	-	-	-	+	-	-	+
B488_01040	B488_RS00510	sulfur carrier protein ThiS	-	-	-	-	-	-	-	-	-	-	-	-	-	-	-	-	-
B488_01330	B488_RS00665	hypothetical protein	-	-	-	-	-	-	-	-	-	-	-	-	-	-	-	-	-
B488_01660	B488_RS00825	tetratricopeptide repeat protein	-	-	-	-	-	-	-	-	-	-	-	-	-	-	-	-	-
B488_01880	B488_RS00940	DUF4354 family protein	-	-	-	-	-	-	-	-	-	-	-	-	-	-	-	-	-
B488_02310	B488_RS01140	hypothetical protein	-	-	-	-	-	-	-	-	-	-	-	-	-	-	-	-	-
B488_02340	B488_RS01155	HAD family hydrolase	-	-	-	-	-	-	-	-	-	-	-	-	-	-	-	-	-
B488_02940	B488_RS01485	DUF1344 domain-containing protein	-	-	-	-	-	-	-	-	-	-	-	-	-	-	-	-	-
B488_03200	B488_RS01595	30S ribosomal protein S18	-	-	-	-	+	+	+	+	+	-	-	-	-	+	-	+	+
B488_03340	B488_RS01660	hypothetical protein	-	-	-	-	-	-	-	-	-	-	-	-	-	-	-	-	-
B488_03470	B488_RS01720	biopolymer transporter ExbD	-	-	-	-	-	-	+	+	-	-	-	-	-	+	-	-	-
B488_03590	B488_RS01780	ATP-dependent Clp protease proteolytic subunit	-	-	-	-	-	-	+	+	+	-	-	+	+	-	-	+	+
B488_03610	B488_RS01790	outer membrane protein assembly factor BamE	-	-	-	-	-	-	-	-	+	-	-	-	-	-	-	-	-
B488_04000	B488_RS01955	aspartate 1-decarboxylase	-	-	-	-	-	-	-	-	-	-	-	-	-	-	+	-	+
B488_04180	B488_RS02040	50S ribosomal protein L29	-	-	-	-	-	+	-	+	+	+	+	-	-	+	-	+	-
B488_04280	B488_RS02090	50S ribosomal protein L30	-	-	-	-	-	-	-	+	-	-	-	-	+	-	-	+	-
B488_04470	B488_RS02175	Glyoxalase I; GloA	-	-	-	-	-	-	-	+	-	-	-	-	-	-	-	-	-
B488_04810	B488_RS02325	hypothetical protein	-	-	-	-	-	-	-	-	-	-	-	-	-	-	-	-	-
B488_04820	B488_RS02335	hypothetical protein	-	-	-	-	-	-	-	-	-	-	-	-	-	-	-	-	-
B488_04850	B488_RS02350	helix-turn-helix domain-containing protein	-	-	-	-	-	-	-	+	-	-	-	-	-	-	-	-	-
B488_04860	B488_RS02355	hypothetical protein	-	-	-	-	-	-	-	-	-	-	-	-	-	-	-	-	-
B488_05030	B488_RS02425	hypothetical protein	-	-	-	-	-	-	-	-	-	-	-	-	-	-	-	-	-
B488_05070	B488_RS02445	hypothetical protein	-	-	-	-	-	-	-	-	-	-	-	-	-	-	-	-	-
B488_05220	B488_RS02525	hypothetical protein	-	-	-	-	-	-	-	-	-	-	-	-	-	-	-	-	-
B488_05340	B488_RS02585	phosphoribosylformylglycinamidine synthase	-	-	-	-	-	-	-	-	-	-	-	-	-	-	+	-	-
B488_05570	B488_RS02700	hypothetical protein	-	-	-	-	-	-	-	-	-	-	-	-	-	-	-	-	-
B488_05760	B488_RS02805	hypothetical protein	-	-	-	-	-	-	-	-	-	-	-	-	-	-	-	-	-
B488_06230	B488_RS03030	hypothetical protein	-	-	-	-	-	-	-	-	-	-	-	-	-	-	-	-	-
B488_06470	B488_RS03150	cold-shock protein	-	-	-	-	+	+	+	+	+	+	-	+	+	+	-	+	+
B488_06550	B488_RS03185	YqcI/YcgG family protein	-	-	-	-	-	-	-	-	-	-	-	-	-	-	-	-	-
B488_06560	B488_RS03190	cupin domain-containing protein	-	-	-	-	-	-	-	-	-	-	-	-	-	-	-	-	-
B488_06800	B488_RS03285	hypothetical protein	-	-	-	-	-	-	-	-	-	-	-	-	-	-	-	-	-
B488_06820	B488_RS03300	succinate dehydrogenase assembly factor 2	-	-	-	-	-	-	-	+	+	-	-	-	-	-	-	-	-
B488_07080	B488_RS03420	bifunctional nicotinamidase/pyrazinamidase	-	-	-	-	-	-	-	-	-	-	-	-	-	-	+	-	-
B488_07270	B488_RS03510	YqgE/AlgH family protein	-	-	-	-	+	-	-	+	-	-	-	-	-	+	-	+	-
B488_07320	B488_RS03535	ATP synthase subunit B	-	-	-	-	-	-	-	-	-	-	-	-	-	-	-	-	-
B488_07360	B488_RS03555	3-deoxy-7-phosphoheptulonate synthase	-	-	-	-	-	-	-	-	-	-	-	-	-	-	-	-	-
B488_08080	B488_RS03855	hypothetical protein	-	-	-	-	-	-	-	-	-	-	-	-	-	-	-	-	-
B488_08090	B488_RS03860	2-amino-4-hydroxy-6-hydroxymethyldihydropteridine diphosphokinase	-	-	-	-	-	-	+	+	+	+	+	-	-	+	-	+	+
B488_08100	B488_RS03865	dihydroneopterin aldolase	-	-	-	-	-	-	-	-	-	-	-	-	-	-	-	-	-
B488_08110	B488_RS03870	dihydropteroate synthase	-	-	-	-	-	-	-	+	+	+	+	-	-	+	+	+	+
B488_08200	B488_RS03920	hypothetical protein	-	-	-	-	-	-	-	-	-	-	-	-	-	-	-	-	-
B488_08270	B488_RS03955	hypothetical protein	-	-	-	-	-	-	-	-	-	-	-	-	-	-	-	-	-
B488_08500	B488_RS04070	preprotein translocase subunit SecE	-	-	-	-	-	-	-	+	-	-	-	-	-	-	-	+	-
B488_08960	B488_RS04300	hypothetical protein	-	-	-	-	-	-	-	-	-	-	-	-	-	-	-	-	-
B488_09010	B488_RS04330	DUF3892 domain-containing protein	-	-	-	-	-	-	-	-	-	-	-	-	-	-	-	-	-
B488_09130	B488_RS04370	HU family DNA-binding protein	-	-	-	-	+	+	+	+	+	-	-	-	-	+	-	+	+
B488_09200	B488_RS04405	hypothetical protein	-	-	-	-	-	-	-	-	-	-	-	-	-	-	-	-	-
B488_09300	B488_RS04455	cupredoxin domain-containing protein	-	-	-	-	-	-	-	+	-	-	-	-	-	-	-	-	-
B488_09310	B488_RS04460	FTR1 family protein	-	-	-	-	-	-	+	+	-	-	-	-	-	-	-	-	-
B488_09350	B488_RS04480	hypothetical protein	-	-	-	-	-	-	-	-	-	-	-	-	-	-	-	-	-
B488_09370	B488_RS04490	hypothetical protein	-	-	-	-	-	-	-	-	-	-	-	-	-	-	-	-	-
B488_09480	B488_RS04545	hypothetical protein	-	-	-	-	-	-	-	-	-	-	-	-	-	-	-	-	-
B488_09700	B488_RS04655	protein-L-isoaspartate O-methyltransferase	-	-	-	-	-	-	-	-	-	-	-	-	-	-	-	-	+
B488_09710	B488_RS04675	LpxXL	-	-	-	-	-	-	-	+	-	-	-	-	-	-	-	-	-
B488_09750	B488_RS04695	beta-hydroxyacyl-ACP dehydratase	-	-	-	-	-	-	+	+	+	-	-	-	-	-	-	+	+
B488_09760	B488_RS04700	AcpXL	-	-	-	-	-	-	-	+	+	-	-	-	-	-	-	-	-
B488_09790	B488_RS04715	Asp-tRNA(Asn)/Glu-tRNA(Gln) amidotransferase subunit GatC	-	-	-	-	-	-	-	+	+	-	-	-	-	-	-	-	+
B488_09940	B488_RS04820	hypothetical protein	-	-	-	-	-	-	-	-	-	-	-	-	-	-	-	-	-
B488_10190	B488_RS04945	YggT family protein	-	-	-	-	-	-	-	-	-	-	-	-	-	-	-	-	+
B488_10110	B488_RS04905	acyl carrier protein	-	-	-	-	-	+	+	+	+	-	-	-	-	+	-	+	+
B488_10230	B488_RS04965	peptide-methionine (S)-S-oxide reductase MsrA	-	-	-	-	-	-	-	-	-	-	-	-	-	-	+	-	+
B488_10310	B488_RS05005	hypothetical protein	-	-	-	-	-	-	-	-	-	-	-	-	-	-	-	-	-
B488_10350	B488_RS05025	DUF1134 domain-containing protein	-	-	-	-	-	-	-	-	-	-	-	-	-	-	-	-	-
B488_10360	B488_RS05030	hypothetical protein	-	-	-	-	-	-	-	-	-	-	-	-	-	-	-	-	-
B488_10510	B488_RS05105	GAF domain-containing protein	-	-	-	-	-	-	-	-	-	-	-	-	-	-	-	-	-
B488_10920	B488_RS07220	hypothetical protein	-	-	-	-	-	-	-	-	-	-	-	-	-	-	-	-	-
B488_11080	B488_RS05390	twin-arginine translocase TatA/TatE family subunit	-	-	-	-	-	-	+	+	+	-	-	-	-	-	-	-	+
B488_11100	B488_RS05400	twin-arginine translocase subunit TatC	-	-	-	-	-	-	+	+	+	-	-	-	-	-	-	-	-
B488_11240	B488_RS05470	prephenate/arogenate dehydrogenase family protein	-	-	-	-	-	-	-	-	-	-	-	-	-	-	-	-	+
B488_11320	B488_RS05510	3-dehydroquinate synthase	-	-	-	-	-	-	-	+	-	-	-	+	-	+	-	+	+
B488_11370	B488_RS05535	hypothetical protein	-	-	-	-	-	-	-	-	-	-	-	-	-	-	-	-	-
B488_11410	B488_RS05555	hypothetical protein	-	-	-	-	-	-	-	-	-	-	-	-	-	-	-	-	-
B488_11510	B488_RS05600	porin family protein	-	-	-	-	-	-	-	-	-	-	-	-	-	-	-	-	-
B488_12110	B488_RS05900	hypothetical protein	-	-	-	-	-	-	-	-	-	-	-	-	-	-	-	-	-
B488_12200	B488_RS05940	DUF4164 domain-containing protein	-	-	-	-	-	-	-	-	-	-	-	-	-	-	-	-	-
B488_12210	B488_RS05945	cell division protein ZapA	-	-	-	-	-	-	-	-	+	-	-	-	-	-	-	-	-
B488_12520	B488_RS06095	response regulator transcription factor	-	-	-	-	-	-	-	+	+	-	-	-	-	-	-	-	+
B488_12560	B488_RS06110	diacylglycerol kinase	-	-	-	-	-	-	-	-	+	-	-	-	-	-	-	-	-
B488_12740	B488_RS06205	hypothetical protein	-	-	-	-	-	-	-	-	-	-	-	-	-	-	-	-	-
B488_12750	B488_RS06210	transcriptional repressor	-	-	-	-	-	-	-	-	-	-	-	-	-	-	-	+	-
B488_12900	B488_RS06280	Flp family type IVb pilin	-	-	-	-	-	-	-	-	-	-	-	-	-	-	-	-	-
B488_13040	B488_RS06345	integration host factor subunit beta	-	-	-	-	+	+	+	+	-	-	-	-	-	+	-	+	+
B488_13050	B488_RS06350	RNA methyltransferase	-	-	-	-	+	+	-	+	+	+	+	+	-	+	-	+	-
B488_13330	B488_RS06490	DNA recombination protein RmuC	-	-	-	-	+	-	-	-	-	+	+	-	+	-	-	+	-
B488_13410	B488_RS06535	alcohol dehydrogenase	-	-	-	-	-	-	-	-	-	-	-	-	-	-	-	-	-
B488_13530	B488_RS06620	phosphoribosyl-ATP diphosphatase	-	-	-	-	-	-	-	-	-	-	-	-	-	-	-	+	-
B488_13560	B488_RS06635	response regulator transcription factor	-	-	-	-	-	-	+	+	+	-	-	-	-	+	-	-	+
B488_13600	B488_RS06655	HPr family phosphocarrier protein	-	-	-	-	-	-	-	-	-	-	-	-	-	-	-	-	-
Color code:
hypothetical proteins (orthologs absent across all 17 bacterial genomes) (30)
orthologs absent across all 17 bacterial genomes examined (19)
orthologs present in one or two of 17 bacterial genomes examined (18)
orthologs scattered among at least 3 other uncultured bacterial species (28)
